# Supplementary material for: 4-Carbamoylpyridin-1-ium 2,2,2-tri­chloro­acetate–isonicotinamide (1/1)
Source: Acta Crystallogr Sect E Struct Rep Online. 2012 Aug 31;68(Pt 9):o2818. doi: 10.1107/S1600536812037002 (PMC3435842; doi:10.1107/S1600536812037002)
Supplement: Supplementary file 1 [file e-68-o2818-sup1.cif]

##############################################################################
#                                                                            #
# This CIF contains the data in a paper accepted for publication in          #
# Acta Crystallographica Section E. It conforms to the requirements of       #
# Notes for Authors for Acta Crystallographica Section E, and has been       #
# peer reviewed under the auspices of the IUCr Commission on Journals.       #
#                                                                            #
# Full details of the Crystallographic Information File format               #
# are given in the paper "The Crystallographic Information File (CIF):       #
# a New Standard Archive File for Crystallography" by S. R. Hall, F. H.      #
# Allen and I. D. Brown [Acta Cryst. (1991), A47, 655-685].                  #
#                                                                            #
# The current version of the core CIF dictionary is obtainable from          #
# ftp://ftp.iucr.org/pub/cif_core.dic.                                       #
#                                                                            #
# Software is freely available for graphical display of the structure(s)     #
# in this CIF. For information consult the CIF software page                 #
# http://www.iucr.org/resources/cif/software.                                #
#                                                                            #
# This file may be used for bona fide research purposes within the           #
# scientific community so long as proper attribution is given to the journal # 
# article from which it was obtained.                                        #
#                                                                            #
##############################################################################
data_global
_audit_creation_method     'WinGX routine CIF_UPDATE'
_journal_date_recd_electronic     2012-08-09
_journal_date_accepted     2012-08-27
_journal_name_full     'Acta Crystallographica, Section E'
_journal_year     2012
_journal_volume     68
_journal_issue      9
_journal_page_first     o2818
_journal_page_last     o2818
_journal_paper_category     QO
_journal_paper_doi     10.1107/S1600536812037002
_journal_coeditor_code     GG2095
_publ_contact_author_name     'Perdih, Franc'
_publ_contact_author_address
;
Faculty of Chemistry and Chemical Technology
University of Ljubljana
A\<sker\<ceva 5, PO Box 537
SI-1000 Ljubljana
Slovenia
;
_publ_contact_author_email     franc.perdih@fkkt.uni-lj.si
_publ_contact_author_fax      38612419220
_publ_contact_author_phone      38612419148
_publ_section_title
;
4-Carbamoylpyridin-1-ium 2,2,2-trichloroacetate--isonicotinamide (1/1)
;
loop_
    _publ_author_name
    _publ_author_address
    'Perdih, Franc'
;
Faculty of Chemistry and Chemical Technology
University of Ljubljana
A\<sker\<ceva 5
PO Box 537
SI-1000 Ljubljana
Slovenia
CO EN--FIST
Dunajska 156
SI-1000 Ljubljana
Slovenia
;
data_I
_chemical_name_systematic
;
4-Carbamoylpyridin-1-ium 2,2,2-trichloroacetate--isonicotinamide (1/1)
;
_chemical_formula_moiety     'C6 H7 N2 O +, C2 Cl3 O2 -, C6 H6 N2 O'
_chemical_formula_sum     'C14 H13 Cl3 N4 O4'
_chemical_formula_iupac     'C6 H7 N2 O +, C2 Cl3 O2 -, C6 H6 N2 O'
_chemical_formula_weight     407.63
_symmetry_cell_setting     orthorhombic
_symmetry_space_group_name_H-M     'P n a 21'
_symmetry_space_group_name_Hall     'P 2c -2n'
loop_
    _symmetry_equiv_pos_as_xyz
    'x, y, z'
    '-x, -y, z+1/2'
    '-x+1/2, y+1/2, z+1/2'
    'x+1/2, -y+1/2, z'
_cell_length_a     13.7910(3)
_cell_length_b     22.6680(5)
_cell_length_c     5.63400(10)
_cell_angle_alpha     90
_cell_angle_beta     90
_cell_angle_gamma     90
_cell_volume     1761.27(6)
_cell_formula_units_Z     4
_cell_measurement_reflns_used     7898
_cell_measurement_theta_min     3.0679
_cell_measurement_theta_max     30.4351
_cell_measurement_temperature     293(2)
_exptl_crystal_description     prism
_exptl_crystal_colour     colourless
_exptl_crystal_size_max     0.4
_exptl_crystal_size_mid     0.1
_exptl_crystal_size_min     0.1
_exptl_crystal_density_diffrn     1.537
_exptl_crystal_density_method     'not measured'
_exptl_crystal_F_000     832
_exptl_absorpt_coefficient_mu     0.548
_exptl_absorpt_correction_type     multi-scan
_exptl_absorpt_process_details
;
(CrysAlis PRO; Agilent, 2011)
;
_exptl_absorpt_correction_T_min     0.8107
_exptl_absorpt_correction_T_max     0.9473
_diffrn_ambient_temperature     293(2)
_diffrn_radiation_type     MoK\a
_diffrn_radiation_wavelength     0.71073
_diffrn_radiation_source     'SuperNova (Mo) X-ray Source'
_diffrn_radiation_monochromator     mirror
_diffrn_measurement_device_type     'Agilent SuperNova, Dual, Cu at zero, Atlas'
_diffrn_measurement_method     '\w scans'
_diffrn_detector_area_resol_mean     10.4933
_diffrn_reflns_number     16297
_diffrn_reflns_av_R_equivalents     0.0307
_diffrn_reflns_theta_min     3.07
_diffrn_reflns_theta_max     27.48
_diffrn_reflns_theta_full     27.48
_diffrn_measured_fraction_theta_max     0.998
_diffrn_measured_fraction_theta_full     0.998
_diffrn_reflns_limit_h_min     -17
_diffrn_reflns_limit_h_max     17
_diffrn_reflns_limit_k_min     -29
_diffrn_reflns_limit_k_max     29
_diffrn_reflns_limit_l_min     -7
_diffrn_reflns_limit_l_max     7
_refine_special_details
;
Refinement of <i>F</i>^2^ against ALL reflections. The weighted <i>R</i>-factor
<i>wR</i> and goodness of fit <i>S</i> are based on <i>F</i>^2^, conventional
<i>R</i>-factors <i>R</i> are based on <i>F</i>, with <i>F</i> set to zero for
negative <i>F</i>^2^. The threshold expression of <i>F</i>^2^ >
2\s(<i>F</i>^2^) is used only for calculating <i>R</i>-factors(gt) <i>etc</i>.
and is not relevant to the choice of reflections for refinement.
<i>R</i>-factors based on <i>F</i>^2^ are statistically about twice as large
as those based on <i>F</i>, and <i>R</i>- factors based on ALL data will be
even larger.
;
_reflns_number_total     4017
_reflns_number_gt     3575
_reflns_threshold_expression     I>2\s(I)
_refine_ls_structure_factor_coef     Fsqd
_refine_ls_matrix_type     full
_refine_ls_R_factor_all     0.0476
_refine_ls_R_factor_gt     0.04
_refine_ls_wR_factor_ref     0.0914
_refine_ls_goodness_of_fit_ref     1.035
_refine_ls_restrained_S_all     1.035
_refine_ls_number_reflns     4017
_refine_ls_number_parameters     241
_refine_ls_number_restraints     1
_refine_ls_hydrogen_treatment     mixed
_refine_ls_weighting_scheme     calc
_refine_ls_weighting_details
         'calc w=1/[\s^2^(Fo^2^)+(0.0359P)^2^+0.8943P] where P=(Fo^2^+2Fc^2^)/3'
_atom_sites_solution_hydrogens     geom
_atom_sites_solution_primary     direct
_atom_sites_solution_secondary     difmap
_refine_ls_shift/su_max     0
_refine_ls_shift/su_mean     0
_refine_diff_density_max     0.414
_refine_diff_density_min     -0.574
_refine_ls_extinction_method     none
_refine_ls_abs_structure_details     'Flack (1983), 1791 Friedel pairs'
_refine_ls_abs_structure_Flack     0.01(6)
loop_
    _atom_type_symbol
    _atom_type_description
    _atom_type_scat_dispersion_real
    _atom_type_scat_dispersion_imag
    _atom_type_scat_source
    C C 0.0033 0.0016 'International Tables Vol C Tables 4.2.6.8 and 6.1.1.4'
    H H 0 0 'International Tables Vol C Tables 4.2.6.8 and 6.1.1.4'
    N N 0.0061 0.0033 'International Tables Vol C Tables 4.2.6.8 and 6.1.1.4'
    O O 0.0106 0.006 'International Tables Vol C Tables 4.2.6.8 and 6.1.1.4'
    Cl Cl 0.1484 0.1585 'International Tables Vol C Tables 4.2.6.8 and 6.1.1.4'
_computing_data_collection     'CrysAlis PRO (Agilent, 2011)'
_computing_cell_refinement     'CrysAlis PRO (Agilent, 2011)'
_computing_data_reduction     'CrysAlis PRO (Agilent, 2011)'
_computing_structure_solution     'SHELXS97 (Sheldrick, 2008)'
_computing_structure_refinement     'SHELXL97 (Sheldrick, 2008)'
_computing_molecular_graphics
;
ORTEP-3 for Windows (Farrugia, 1997) and DIAMOND (Brandenburg,
1999)
;
_computing_publication_material
;
WinGX (Farrugia, 1999) and publCIF (Westrip, 2010)
;
loop_
    _atom_site_type_symbol
    _atom_site_label
    _atom_site_fract_x
    _atom_site_fract_y
    _atom_site_fract_z
    _atom_site_U_iso_or_equiv
    _atom_site_adp_type
    _atom_site_calc_flag
    _atom_site_refinement_flags
    _atom_site_occupancy
    _atom_site_disorder_assembly
    _atom_site_disorder_group
    Cl Cl1 0.49348(5) 0.58322(3) 0.45563(14) 0.04547(17) Uani d . 1 . .
    Cl Cl2 0.44990(9) 0.67585(4) 0.11741(18) 0.0850(4) Uani d . 1 . .
    Cl Cl3 0.32105(7) 0.65069(5) 0.50880(15) 0.0770(3) Uani d . 1 . .
    N N1 -0.29717(16) 0.50785(9) 1.1681(4) 0.0377(5) Uani d . 1 . .
    H H15 -0.330(2) 0.4892(15) 1.285(6) 0.057 Uiso d . 1 . .
    N N2 -0.16743(16) 0.62843(10) 0.4929(5) 0.0396(5) Uani d . 1 . .
    H H16A -0.217(2) 0.6478(14) 0.551(7) 0.059 Uiso d . 1 . .
    H H16B -0.135(3) 0.6394(15) 0.362(6) 0.059 Uiso d . 1 . .
    N N3 0.19060(17) 0.78523(10) -0.3220(5) 0.0425(5) Uani d . 1 . .
    N N4 0.06680(19) 0.61873(11) 0.1998(5) 0.0495(7) Uani d . 1 . .
    H H17A 0.030(3) 0.5952(17) 0.294(8) 0.074 Uiso d . 1 . .
    H H17B 0.131(3) 0.6133(15) 0.197(7) 0.074 Uiso d . 1 . .
    O O1 0.25905(13) 0.57929(9) 0.1146(4) 0.0524(5) Uani d . 1 . .
    O O2 0.40234(13) 0.54301(8) 0.0115(4) 0.0426(4) Uani d . 1 . .
    O O3 -0.06660(12) 0.66646(9) 0.0707(4) 0.0473(5) Uani d . 1 . .
    O O4 -0.05512(13) 0.55797(8) 0.5595(4) 0.0488(5) Uani d . 1 . .
    C C1 -0.20142(19) 0.49801(11) 1.1584(5) 0.0384(6) Uani d . 1 . .
    H H1 -0.1721 0.4742 1.2722 0.046 Uiso calc R 1 . .
    C C2 -0.14636(17) 0.52287(10) 0.9812(5) 0.0356(5) Uani d . 1 . .
    H H2 -0.0801 0.5155 0.9729 0.043 Uiso calc R 1 . .
    C C3 -0.19079(17) 0.55906(10) 0.8150(4) 0.0293(5) Uani d . 1 . .
    C C4 -0.29018(18) 0.56864(11) 0.8322(5) 0.0335(5) Uani d . 1 . .
    H H4 -0.3214 0.5929 0.7233 0.04 Uiso calc R 1 . .
    C C5 -0.34193(18) 0.54211(11) 1.0107(5) 0.0387(6) Uani d . 1 . .
    H H5 -0.4085 0.5481 1.0217 0.046 Uiso calc R 1 . .
    C C6 -0.13130(17) 0.58311(10) 0.6111(5) 0.0320(5) Uani d . 1 . .
    C C7 0.2246(2) 0.76108(12) -0.1226(6) 0.0454(7) Uani d . 1 . .
    H H7 0.2848 0.7735 -0.0675 0.055 Uiso calc R 1 . .
    C C8 0.17586(17) 0.71890(11) 0.0064(5) 0.0396(6) Uani d . 1 . .
    H H8 0.2034 0.7027 0.1424 0.048 Uiso calc R 1 . .
    C C9 0.08482(16) 0.70091(10) -0.0701(5) 0.0305(5) Uani d . 1 . .
    C C10 0.0493(2) 0.72548(12) -0.2753(5) 0.0384(6) Uani d . 1 . .
    H H10 -0.0114 0.7145 -0.3326 0.046 Uiso calc R 1 . .
    C C11 0.1043(2) 0.76648(11) -0.3955(5) 0.0433(6) Uani d . 1 . .
    H H11 0.0797 0.7819 -0.5361 0.052 Uiso calc R 1 . .
    C C12 0.02224(18) 0.65981(11) 0.0724(5) 0.0358(6) Uani d . 1 . .
    C C13 0.34726(17) 0.57605(10) 0.1255(4) 0.0306(5) Uani d . 1 . .
    C C14 0.40010(19) 0.61971(11) 0.2972(5) 0.0368(6) Uani d . 1 . .
loop_
    _atom_site_aniso_label
    _atom_site_aniso_U_11
    _atom_site_aniso_U_22
    _atom_site_aniso_U_33
    _atom_site_aniso_U_12
    _atom_site_aniso_U_13
    _atom_site_aniso_U_23
    Cl1 0.0384(3) 0.0586(4) 0.0395(3) 0.0069(3) -0.0118(3) 0.0020(3)
    Cl2 0.1224(9) 0.0644(5) 0.0681(6) -0.0526(6) -0.0447(6) 0.0302(5)
    Cl3 0.0848(6) 0.0950(6) 0.0510(5) 0.0508(5) -0.0198(4) -0.0362(5)
    N1 0.0414(12) 0.0353(11) 0.0365(13) -0.0078(9) 0.0084(10) 0.0028(9)
    N2 0.0375(12) 0.0379(11) 0.0435(13) 0.0082(9) 0.0147(11) 0.0077(11)
    N3 0.0423(13) 0.0351(11) 0.0503(14) -0.0051(9) 0.0080(11) 0.0057(10)
    N4 0.0317(12) 0.0490(14) 0.0678(17) 0.0069(10) 0.0141(12) 0.0256(13)
    O1 0.0277(9) 0.0589(12) 0.0706(14) 0.0023(8) -0.0027(10) -0.0192(12)
    O2 0.0346(9) 0.0506(10) 0.0426(10) 0.0042(8) -0.0017(8) -0.0179(9)
    O3 0.0278(9) 0.0557(11) 0.0585(13) 0.0039(8) 0.0068(9) 0.0201(10)
    O4 0.0367(10) 0.0514(11) 0.0585(14) 0.0153(8) 0.0200(9) 0.0148(10)
    C1 0.0444(15) 0.0377(13) 0.0332(15) 0.0002(11) -0.0051(11) 0.0055(11)
    C2 0.0307(11) 0.0348(12) 0.0413(14) 0.0014(9) 0.0001(12) 0.0002(12)
    C3 0.0297(12) 0.0279(11) 0.0304(12) -0.0023(9) 0.0021(10) -0.0034(9)
    C4 0.0300(13) 0.0340(13) 0.0364(13) 0.0012(10) 0.0031(11) 0.0044(10)
    C5 0.0347(13) 0.0381(13) 0.0435(14) -0.0010(10) 0.0099(12) 0.0013(12)
    C6 0.0295(12) 0.0343(12) 0.0321(12) -0.0013(9) 0.0071(10) -0.0003(11)
    C7 0.0327(14) 0.0460(16) 0.0577(18) -0.0081(12) -0.0007(12) 0.0027(14)
    C8 0.0317(12) 0.0450(14) 0.0422(15) 0.0006(10) -0.0029(11) 0.0061(13)
    C9 0.0288(11) 0.0289(11) 0.0337(12) 0.0018(9) 0.0050(10) 0.0020(10)
    C10 0.0337(13) 0.0412(14) 0.0404(14) -0.0027(11) -0.0053(11) 0.0025(12)
    C11 0.0490(15) 0.0441(14) 0.0369(14) 0.0005(12) -0.0016(13) 0.0113(13)
    C12 0.0313(13) 0.0343(12) 0.0418(15) 0.0018(10) 0.0064(11) 0.0060(11)
    C13 0.0323(12) 0.0325(11) 0.0269(11) -0.0016(9) -0.0010(10) -0.0008(10)
    C14 0.0435(15) 0.0342(14) 0.0327(12) 0.0039(11) -0.0083(11) -0.0023(11)
_geom_special_details
;
All s.u.'s (except the s.u. in the dihedral angle between two l.s. planes) are
estimated using the full covariance matrix. The cell s.u.'s are taken into
account individually in the estimation of s.u.'s in distances, angles and
torsion angles; correlations between s.u.'s in cell parameters are only used
when they are defined by crystal symmetry. An approximate (isotropic)
treatment of cell s.u.'s is used for estimating s.u.'s involving l.s. planes.
;
loop_
    _geom_bond_atom_site_label_1
    _geom_bond_atom_site_label_2
    _geom_bond_site_symmetry_2
    _geom_bond_distance
    _geom_bond_publ_flag
    Cl1 C14 . 1.772(3) ?
    Cl2 C14 . 1.765(3) ?
    Cl3 C14 . 1.762(3) ?
    N1 C5 . 1.331(4) ?
    N1 C1 . 1.340(3) ?
    N1 H15 . 0.90(3) ?
    N2 C6 . 1.322(3) ?
    N2 H16A . 0.87(3) ?
    N2 H16B . 0.90(4) ?
    N3 C11 . 1.330(4) ?
    N3 C7 . 1.335(4) ?
    N4 C12 . 1.326(3) ?
    N4 H17A . 0.91(4) ?
    N4 H17B . 0.89(4) ?
    O1 C13 . 1.220(3) ?
    O2 C13 . 1.245(3) ?
    O3 C12 . 1.234(3) ?
    O4 C6 . 1.230(3) ?
    C1 C2 . 1.375(4) ?
    C1 H1 . 0.93 ?
    C2 C3 . 1.387(4) ?
    C2 H2 . 0.93 ?
    C3 C4 . 1.391(3) ?
    C3 C6 . 1.513(3) ?
    C4 C5 . 1.372(4) ?
    C4 H4 . 0.93 ?
    C5 H5 . 0.93 ?
    C7 C8 . 1.376(4) ?
    C7 H7 . 0.93 ?
    C8 C9 . 1.389(3) ?
    C8 H8 . 0.93 ?
    C9 C10 . 1.374(4) ?
    C9 C12 . 1.503(3) ?
    C10 C11 . 1.378(4) ?
    C10 H10 . 0.93 ?
    C11 H11 . 0.93 ?
    C13 C14 . 1.564(3) ?
loop_
    _geom_angle_atom_site_label_1
    _geom_angle_atom_site_label_2
    _geom_angle_atom_site_label_3
    _geom_angle_site_symmetry_1
    _geom_angle_site_symmetry_3
    _geom_angle
    _geom_angle_publ_flag
    C5 N1 C1 . . 121.8(2) ?
    C5 N1 H15 . . 122(2) ?
    C1 N1 H15 . . 116(2) ?
    C6 N2 H16A . . 120(2) ?
    C6 N2 H16B . . 116(2) ?
    H16A N2 H16B . . 124(3) ?
    C11 N3 C7 . . 116.4(2) ?
    C12 N4 H17A . . 118(2) ?
    C12 N4 H17B . . 123(2) ?
    H17A N4 H17B . . 119(3) ?
    N1 C1 C2 . . 120.3(2) ?
    N1 C1 H1 . . 119.8 ?
    C2 C1 H1 . . 119.8 ?
    C1 C2 C3 . . 119.2(2) ?
    C1 C2 H2 . . 120.4 ?
    C3 C2 H2 . . 120.4 ?
    C2 C3 C4 . . 118.7(2) ?
    C2 C3 C6 . . 119.1(2) ?
    C4 C3 C6 . . 122.1(2) ?
    C5 C4 C3 . . 119.7(2) ?
    C5 C4 H4 . . 120.2 ?
    C3 C4 H4 . . 120.2 ?
    N1 C5 C4 . . 120.2(2) ?
    N1 C5 H5 . . 119.9 ?
    C4 C5 H5 . . 119.9 ?
    O4 C6 N2 . . 124.3(2) ?
    O4 C6 C3 . . 118.4(2) ?
    N2 C6 C3 . . 117.3(2) ?
    N3 C7 C8 . . 123.9(3) ?
    N3 C7 H7 . . 118 ?
    C8 C7 H7 . . 118 ?
    C7 C8 C9 . . 118.8(3) ?
    C7 C8 H8 . . 120.6 ?
    C9 C8 H8 . . 120.6 ?
    C10 C9 C8 . . 117.7(2) ?
    C10 C9 C12 . . 119.7(2) ?
    C8 C9 C12 . . 122.4(2) ?
    C9 C10 C11 . . 119.4(2) ?
    C9 C10 H10 . . 120.3 ?
    C11 C10 H10 . . 120.3 ?
    N3 C11 C10 . . 123.7(3) ?
    N3 C11 H11 . . 118.1 ?
    C10 C11 H11 . . 118.1 ?
    O3 C12 N4 . . 123.4(2) ?
    O3 C12 C9 . . 119.3(2) ?
    N4 C12 C9 . . 117.3(2) ?
    O1 C13 O2 . . 128.2(2) ?
    O1 C13 C14 . . 117.2(2) ?
    O2 C13 C14 . . 114.6(2) ?
    C13 C14 Cl3 . . 112.49(18) ?
    C13 C14 Cl2 . . 106.43(18) ?
    Cl3 C14 Cl2 . . 109.97(15) ?
    C13 C14 Cl1 . . 110.78(17) ?
    Cl3 C14 Cl1 . . 107.15(15) ?
    Cl2 C14 Cl1 . . 110.04(15) ?
loop_
    _geom_torsion_atom_site_label_1
    _geom_torsion_atom_site_label_2
    _geom_torsion_atom_site_label_3
    _geom_torsion_atom_site_label_4
    _geom_torsion_site_symmetry_1
    _geom_torsion_site_symmetry_2
    _geom_torsion_site_symmetry_3
    _geom_torsion_site_symmetry_4
    _geom_torsion
    _geom_torsion_publ_flag
    C5 N1 C1 C2 . . . . -0.8(4) ?
    N1 C1 C2 C3 . . . . 1.1(4) ?
    C1 C2 C3 C4 . . . . -0.5(4) ?
    C1 C2 C3 C6 . . . . -176.0(2) ?
    C2 C3 C4 C5 . . . . -0.4(4) ?
    C6 C3 C4 C5 . . . . 175.0(2) ?
    C1 N1 C5 C4 . . . . -0.1(4) ?
    C3 C4 C5 N1 . . . . 0.7(4) ?
    C2 C3 C6 O4 . . . . 20.0(4) ?
    C4 C3 C6 O4 . . . . -155.4(3) ?
    C2 C3 C6 N2 . . . . -163.1(2) ?
    C4 C3 C6 N2 . . . . 21.5(4) ?
    C11 N3 C7 C8 . . . . 0.1(4) ?
    N3 C7 C8 C9 . . . . -1.6(4) ?
    C7 C8 C9 C10 . . . . 1.5(4) ?
    C7 C8 C9 C12 . . . . -173.6(2) ?
    C8 C9 C10 C11 . . . . -0.1(4) ?
    C12 C9 C10 C11 . . . . 175.2(2) ?
    C7 N3 C11 C10 . . . . 1.5(4) ?
    C9 C10 C11 N3 . . . . -1.5(4) ?
    C10 C9 C12 O3 . . . . -30.3(4) ?
    C8 C9 C12 O3 . . . . 144.8(3) ?
    C10 C9 C12 N4 . . . . 151.4(3) ?
    C8 C9 C12 N4 . . . . -33.5(4) ?
    O1 C13 C14 Cl3 . . . . 17.9(3) ?
    O2 C13 C14 Cl3 . . . . -163.93(19) ?
    O1 C13 C14 Cl2 . . . . -102.6(3) ?
    O2 C13 C14 Cl2 . . . . 75.6(2) ?
    O1 C13 C14 Cl1 . . . . 137.8(2) ?
    O2 C13 C14 Cl1 . . . . -44.0(3) ?
loop_
    _geom_hbond_atom_site_label_D
    _geom_hbond_atom_site_label_H
    _geom_hbond_atom_site_label_A
    _geom_hbond_site_symmetry_A
    _geom_hbond_distance_DH
    _geom_hbond_distance_HA
    _geom_hbond_distance_DA
    _geom_hbond_angle_DHA
    N1 H15 O2 2_566 0.90(3) 1.78(3) 2.679(3) 175(3)
    N2 H16A N3 4_466 0.87(3) 2.11(3) 2.958(3) 164(3)
    N2 H16B O3 . 0.90(4) 1.99(4) 2.887(3) 178(3)
    N4 H17A O4 . 0.91(4) 2.08(4) 2.972(3) 167(4)
    N4 H17B O1 . 0.89(4) 1.98(4) 2.839(3) 160(3)
    C1 H1 O1 2_566 0.93 2.58 3.211(3) 125.9
    C2 H2 O4 2_565 0.93 2.55 3.358(3) 145.8
    C7 H7 O3 4_565 0.93 2.58 3.489(3) 165.8
    C11 H11 Cl2 4_464 0.93 2.82 3.711(3) 161.8
_iucr_refine_instructions_details
;
TITL mo338 in Pna21 #33
CELL  0.71073  13.7910  22.6680   5.6340   90.000   90.000   90.000
ZERR     4.00   0.0003   0.0005   0.0001    0.000    0.000    0.000
LATT  -1
SYMM  - X, - Y, 1/2 + Z
SYMM  1/2 - X, 1/2 + Y, 1/2 + Z
SYMM  1/2 + X, 1/2 - Y,   Z
SFAC  C    H    N    O    CL
UNIT  56   52   16   16   12
SHEL 20.4 0.77
MERG 2
EQIV $1 -x, -y+1, z+3/2
EQIV $2  x-1/2, -y+3/2, z+1
EQIV $3 -x, -y+1, z+3/2
EQIV $4 -x, -y+1, z+1/2
EQIV $5  x+1/2, -y+3/2, z
EQIV $6  x-1/2, -y+3/2, z-1
HTAB N1 O2_$1
HTAB N2 N3_$2
HTAB N2 O3
HTAB N4 O4
HTAB N4 O1
HTAB C1 O1_$3
HTAB C2 O4_$4
HTAB C7 O3_$5
HTAB C11 CL2_$6
FMAP   2
PLAN   20
SIZE     0.10   0.10   0.40
ACTA
BOND   $H
CONF
L.S.  10
WGHT    0.035900    0.894300
FVAR       3.40314
CL1   5    0.493482    0.583220    0.455633    11.00000    0.03839    0.05855 =
         0.03947    0.00195   -0.01175    0.00692
CL2   5    0.449901    0.675851    0.117415    11.00000    0.12239    0.06439 =
         0.06808    0.03021   -0.04467   -0.05256
CL3   5    0.321050    0.650695    0.508803    11.00000    0.08485    0.09502 =
         0.05102   -0.03624   -0.01984    0.05083
N1    3   -0.297171    0.507853    1.168094    11.00000    0.04138    0.03533 =
         0.03652    0.00276    0.00836   -0.00783
H15   2   -0.329997    0.489191    1.284723    11.00000   -1.50000
N2    3   -0.167432    0.628430    0.492915    11.00000    0.03747    0.03794 =
         0.04350    0.00766    0.01475    0.00825
H16A  2   -0.216605    0.647754    0.550865    11.00000   -1.50000
H16B  2   -0.134784    0.639393    0.362378    11.00000   -1.50000
N3    3    0.190602    0.785228   -0.322027    11.00000    0.04228    0.03506 =
         0.05030    0.00567    0.00797   -0.00512
N4    3    0.066797    0.618733    0.199786    11.00000    0.03171    0.04904 =
         0.06779    0.02560    0.01407    0.00690
H17A  2    0.029648    0.595190    0.294130    11.00000   -1.50000
H17B  2    0.131001    0.613316    0.196584    11.00000   -1.50000
O1    4    0.259045    0.579294    0.114637    11.00000    0.02769    0.05892 =
         0.07060   -0.01918   -0.00273    0.00234
O2    4    0.402344    0.543009    0.011456    11.00000    0.03456    0.05064 =
         0.04261   -0.01789   -0.00174  version 2.02   0.00418
O3    4   -0.066599    0.666458    0.070657    11.00000    0.02782    0.05575 =
         0.05845    0.02009    0.00684    0.00393
O4    4   -0.055125    0.557969    0.559454    11.00000    0.03668    0.05139 =
         0.05846    0.01478    0.02001    0.01528
C1    1   -0.201418    0.498008    1.158424    11.00000    0.04439    0.03771 =
         0.03324    0.00550   -0.00508    0.00019
AFIX  43
H1    2   -0.172060    0.474236    1.272161    11.00000   -1.20000
AFIX   0
C2    1   -0.146361    0.522873    0.981205    11.00000    0.03074    0.03480 =
         0.04133    0.00024    0.00008    0.00140
AFIX  43
H2    2   -0.080106    0.515520    0.972864    11.00000   -1.20000
AFIX   0
C3    1   -0.190789    0.559056    0.814991    11.00000    0.02969    0.02792 =
         0.03040   -0.00339    0.00214   -0.00234
C4    1   -0.290177    0.568643    0.832209    11.00000    0.03003    0.03399 =
         0.03641    0.00435    0.00310    0.00124
AFIX  43
H4    2   -0.321387    0.592922    0.723264    11.00000   -1.20000
AFIX   0
C5    1   -0.341925    0.542110    1.010671    11.00000    0.03466    0.03809 =
         0.04348    0.00133    0.00989   -0.00096
AFIX  43
H5    2   -0.408491    0.548083    1.021661    11.00000   -1.20000
AFIX   0
C6    1   -0.131301    0.583107    0.611106    11.00000    0.02954    0.03435 =
         0.03214   -0.00030    0.00714   -0.00127
C7    1    0.224596    0.761082   -0.122560    11.00000    0.03268    0.04597 =
         0.05767    0.00266   -0.00066   -0.00815
AFIX  43
H7    2    0.284800    0.773505   -0.067488    11.00000   -1.20000
AFIX   0
C8    1    0.175857    0.718901    0.006433    11.00000    0.03172    0.04498 =
         0.04219    0.00607   -0.00287    0.00060
AFIX  43
H8    2    0.203391    0.702739    0.142363    11.00000   -1.20000
AFIX   0
C9    1    0.084823    0.700912   -0.070073    11.00000    0.02878    0.02893 =
         0.03370    0.00196    0.00498    0.00184
C10   1    0.049269    0.725476   -0.275328    11.00000    0.03371    0.04123 =
         0.04041    0.00246   -0.00531   -0.00268
AFIX  43
H10   2   -0.011366    0.714529   -0.332585    11.00000   -1.20000
AFIX   0
C11   1    0.104290    0.766479   -0.395535    11.00000    0.04899    0.04406 =
         0.03693    0.01127   -0.00164    0.00054
AFIX  43
H11   2    0.079675    0.781926   -0.536085    11.00000   -1.20000
AFIX   0
C12   1    0.022242    0.659807    0.072447    11.00000    0.03131    0.03432 =
         0.04181    0.00603    0.00636    0.00182
C13   1    0.347262    0.576051    0.125545    11.00000    0.03234    0.03252 =
         0.02688   -0.00076   -0.00096   -0.00158
C14   1    0.400096    0.619708    0.297163    11.00000    0.04353    0.03425 =
         0.03274   -0.00231   -0.00825    0.00392
HKLF    4
REM  mo338 in Pna21 #33
REM R1 =  0.0400 for   3575 Fo > 4sig(Fo)  and  0.0476 for all   4017 data
REM    241 parameters refined using      1 restraints
END
WGHT      0.0355      0.9055
REM Highest difference peak  0.414,  deepest hole -0.574,  1-sigma level  0.043
Q1    1   0.3499  0.6820  0.4279  11.00000  0.05    0.41
Q2    1   0.3004  0.6469  0.5407  11.00000  0.05    0.28
Q3    1   0.5059  0.6649  0.1238  11.00000  0.05    0.22
Q4    1  -0.1606  0.5688  0.7191  11.00000  0.05    0.17
Q5    1   0.4258  0.6922  0.2190  11.00000  0.05    0.15
Q6    1   0.2738  0.6023  0.2109  11.00000  0.05    0.15
Q7    1  -0.2353  0.5606  0.7936  11.00000  0.05    0.14
Q8    1  -0.3153  0.5690  0.9529  11.00000  0.05    0.14
Q9    1   0.0589  0.7198 -0.1173  11.00000  0.05    0.14
Q10   1   0.2349  0.6133  0.0774  11.00000  0.05    0.14
Q11   1  -0.0616  0.6288  0.0667  11.00000  0.05    0.14
Q12   1  -0.1628  0.5598  1.2520  11.00000  0.05    0.14
Q13   1   0.3779  0.6009  0.2073  11.00000  0.05    0.14
Q14   1   0.4988  0.5766  0.2514  11.00000  0.05    0.14
Q15   1  -0.3552  0.6492  0.5195  11.00000  0.05    0.14
Q16   1   0.1232  0.7195 -0.0034  11.00000  0.05    0.13
Q17   1   0.3591  0.6868  0.8277  11.00000  0.05    0.13
Q18   1   0.3854  0.6515  0.5898  11.00000  0.05    0.13
Q19   1  -0.1245  0.6623  0.1773  11.00000  0.05    0.13
Q20   1   0.0605  0.6781 -0.0425  11.00000  0.05    0.12
;
