# Supplementary material for: 4-Carbamoylpyridin-1-ium 2,2,2-tri­chloro­acetate–isonicotinamide (1/1)
Source: Acta Crystallogr Sect E Struct Rep Online. 2012 Aug 31;68(Pt 9):o2818. doi: 10.1107/S1600536812037002 (PMC3435842; doi:10.1107/S1600536812037002)
Supplement: Supplementary file 2 [file e-68-o2818-Isup2.hkl]

#
# h,k,l, Fc-squared, Fo-squared, sigma(Fo-squared) and status flag
#
data_I
_shelx_title 'mo338 in Pna21'
_shelx_refln_list_code          4
_shelx_F_calc_maximum      191.55
_exptl_crystal_F_000       832.00
_reflns_d_resolution_high  0.7700
 
loop_
 _symmetry_equiv_pos_as_xyz
 'x, y, z'
 '-x, -y, z+1/2'
 '-x+1/2, y+1/2, z+1/2'
 'x+1/2, -y+1/2, z'
 
_cell_length_a    13.7910
_cell_length_b    22.6680
_cell_length_c     5.6340
_cell_angle_alpha  90.000
_cell_angle_beta   90.000
_cell_angle_gamma  90.000
 
_shelx_F_squared_multiplier     1.000
 
loop_
 _refln_index_h
 _refln_index_k
 _refln_index_l
 _refln_F_squared_calc
 _refln_F_squared_meas
 _refln_F_squared_sigma
 _refln_observed_status
   2   0  -7       19.08       20.20      8.92 o
   4   0  -7      152.94      137.09     17.37 o
   0   1  -7        3.40        0.04      5.74 o
   1   1  -7       17.47       11.47      4.78 o
   2   1  -7       30.36       20.24      6.56 o
   3   1  -7       22.98       27.18      6.94 o
   4   1  -7        3.42        3.80      7.27 o
   5   1  -7        5.27       -1.47      7.06 o
   1   2  -7       84.60       65.78      8.32 o
   2   2  -7       17.10       11.61      4.78 o
   3   2  -7       66.72       70.56      9.48 o
   4   2  -7       54.70       42.66      8.75 o
   5   2  -7       14.68       19.17     10.08 o
   0   3  -7       22.74       17.51      9.12 o
   1   3  -7        3.32        5.50      4.74 o
   2   3  -7      148.59      162.68     12.21 o
   3   3  -7       14.65       16.67      7.16 o
   4   3  -7       19.00       16.56      6.12 o
   1   4  -7       79.27       92.90     11.83 o
   2   4  -7       13.60        8.78      4.71 o
   3   4  -7      117.22      108.98     10.19 o
   4   4  -7       27.85       38.43     17.11 o
   0   5  -7      376.78      418.53     34.80 o
   1   5  -7       25.91       19.95      7.30 o
   2   5  -7       47.37       47.25      7.26 o
   3   5  -7        1.33       -3.12      6.13 o
   4   5  -7        9.57        7.01      5.18 o
   1   6  -7       10.29        5.43      6.13 o
   2   6  -7        3.15       -0.73      4.62 o
   3   6  -7       26.79       22.58      6.12 o
   0   7  -7      112.73      123.41     19.61 o
   1   7  -7       89.98       97.10     12.83 o
   2   7  -7       50.71       63.69      8.66 o
   3   7  -7       33.01       27.62      6.50 o
   1   8  -7       12.68       16.87      5.87 o
   0   0  -6      817.77      861.55     34.75 o
   2   0  -6      985.41     1069.42     31.88 o
   4   0  -6      106.37      118.87     10.88 o
   6   0  -6      296.88      291.17     16.51 o
   8   0  -6      396.50      414.16     34.41 o
  10   0  -6       66.49       85.59     18.55 o
   1   1  -6      232.41      246.69      8.43 o
   2   1  -6      138.15      128.73      6.68 o
   3   1  -6      357.07      384.44     13.56 o
   4   1  -6       12.63       14.20      3.51 o
   5   1  -6       17.23       17.40      3.79 o
   6   1  -6       50.24       45.96      5.83 o
   7   1  -6       58.54       75.71      9.13 o
   8   1  -6       45.99       46.33      9.17 o
   9   1  -6        5.61        1.84      6.09 o
  10   1  -6       17.76       20.71      8.31 o
   0   2  -6      308.60      345.93     13.57 o
   1   2  -6        6.66        2.03      2.66 o
   2   2  -6       11.15       10.06      2.80 o
   3   2  -6       82.56       79.05      6.52 o
   4   2  -6       56.62       64.38      5.98 o
   5   2  -6       60.90       68.70      6.13 o
   6   2  -6      174.90      161.60      9.25 o
   7   2  -6        0.35        3.24      3.90 o
   8   2  -6       35.96       39.74      8.80 o
   9   2  -6       29.78       37.07      9.79 o
  10   2  -6       20.48       33.12      8.83 o
   1   3  -6      153.31      141.45      7.26 o
   2   3  -6       78.04       72.96      5.86 o
   3   3  -6       39.86       46.44      5.24 o
   4   3  -6       53.94       53.17      5.47 o
   5   3  -6       33.81       31.61      4.54 o
   6   3  -6       57.55       63.55      7.40 o
   7   3  -6       10.61       18.53      4.94 o
   8   3  -6       31.69       28.32      7.76 o
   9   3  -6       21.90       33.60      8.85 o
  10   3  -6       30.27       24.22      8.26 o
   0   4  -6       88.55       99.16     10.60 o
   1   4  -6       92.79       86.47      5.89 o
   2   4  -6       40.47       46.08      7.15 o
   3   4  -6      126.26      138.10      7.17 o
   4   4  -6       52.11       52.30      5.43 o
   5   4  -6      111.18      117.03      7.63 o
   6   4  -6        4.05        2.17      3.80 o
   7   4  -6       12.64       14.23      4.51 o
   8   4  -6       44.02       47.69     11.89 o
   9   4  -6       98.94      110.11     13.55 o
   1   5  -6       74.81       71.66      5.59 o
   2   5  -6       41.32       34.62      4.34 o
   3   5  -6       33.90       36.19      4.75 o
   4   5  -6      457.63      499.09     15.55 o
   5   5  -6       39.55       38.67      4.79 o
   6   5  -6       19.59       29.26      5.82 o
   7   5  -6       73.95       64.98      7.45 o
   8   5  -6       42.26       30.92      6.06 o
   9   5  -6      107.17       96.72     12.98 o
   0   6  -6      229.08      228.54     16.48 o
   1   6  -6       60.42       76.05      7.15 o
   2   6  -6      123.15      138.48      7.68 o
   3   6  -6       24.89       23.50      3.96 o
   4   6  -6       58.61       47.89      4.69 o
   5   6  -6       14.68       13.86      4.58 o
   6   6  -6      170.11      197.66     12.38 o
   7   6  -6       79.66       72.35      8.10 o
   8   6  -6      220.40      215.33     13.23 o
   9   6  -6        9.59        2.30      5.83 o
   1   7  -6      104.96      117.71      8.74 o
   2   7  -6        9.85        2.88      4.67 o
   3   7  -6       31.03       29.54      4.40 o
   4   7  -6       12.59       11.80      3.10 o
   5   7  -6      183.52      228.35     13.15 o
   6   7  -6       17.83       32.40      6.04 o
   7   7  -6       65.08       56.55      7.43 o
   8   7  -6       42.19       44.75      7.03 o
   9   7  -6        1.06        3.69      7.08 o
   0   8  -6      354.52      384.22     21.96 o
   1   8  -6       15.98       13.22      4.32 o
   2   8  -6        8.14        5.76      3.84 o
   3   8  -6       43.71       57.19      6.41 o
   4   8  -6       65.72       95.83      9.74 o
   5   8  -6        4.28        5.76      3.76 o
   6   8  -6       45.30       67.70      7.17 o
   7   8  -6        5.38       -1.79      4.56 o
   8   8  -6        2.98       -5.07      5.07 o
   9   8  -6      107.37      124.97     14.94 o
   1   9  -6       55.90       47.94      6.24 o
   2   9  -6      141.95      151.02     10.08 o
   3   9  -6       80.41       71.69      8.87 o
   4   9  -6       69.79       75.82      9.00 o
   5   9  -6       18.80       25.96      6.19 o
   6   9  -6        9.03       18.78      6.07 o
   7   9  -6        2.42       -5.91      5.91 o
   8   9  -6       25.56       26.59      6.44 o
   0  10  -6      256.45      263.70     19.01 o
   1  10  -6       85.33       83.63      8.02 o
   2  10  -6       72.10       79.36      9.00 o
   3  10  -6       85.43       90.54      9.82 o
   4  10  -6       59.31       55.63      7.88 o
   5  10  -6       47.98       51.35      7.86 o
   6  10  -6       15.28       20.82      5.87 o
   7  10  -6       93.74      100.63     10.48 o
   8  10  -6        3.84       -1.51      5.41 o
   1  11  -6       83.33       83.61      8.27 o
   2  11  -6        6.07        2.57      5.10 o
   3  11  -6       13.53       10.96      5.24 o
   4  11  -6      125.20      116.43     11.06 o
   5  11  -6      212.27      245.63     15.39 o
   6  11  -6       11.29        7.00      6.89 o
   7  11  -6       15.70       12.11      8.83 o
   0  12  -6      461.83      518.07     32.96 o
   1  12  -6       34.66       39.62      7.30 o
   2  12  -6      105.07      121.80     11.32 o
   3  12  -6        6.18       10.70      5.98 o
   4  12  -6       24.72       39.27      7.31 o
   5  12  -6       30.65       29.73      6.86 o
   6  12  -6      116.36      126.53     13.69 o
   7  12  -6       17.84       23.11      9.60 o
   1  13  -6       66.36       84.23      9.70 o
   2  13  -6       39.53       42.79      7.56 o
   3  13  -6       46.37       58.90      8.69 o
   4  13  -6        8.37        9.87      6.13 o
   5  13  -6      115.17      131.54     11.84 o
   6  13  -6       12.63        7.31      8.45 o
   0  14  -6       72.87       65.71     14.34 o
   1  14  -6       46.89       42.72      7.74 o
   2  14  -6      119.23      123.06     11.73 o
   3  14  -6       69.23       66.55      9.19 o
   4  14  -6       22.78       30.47      7.26 o
   5  14  -6       70.66       67.15     10.55 o
   1  15  -6       19.19       20.00      6.42 o
   2  15  -6        5.49       15.23      6.01 o
   3  15  -6       10.71       16.15      6.16 o
   4  15  -6        7.40        8.26      7.36 o
   0  16  -6       27.39       26.93     11.74 o
   1  16  -6       13.77        8.19      5.41 o
   2  16  -6        2.09       10.23      5.79 o
   3  16  -6       11.07        9.80      5.74 o
   2   0  -5      501.97      499.79     13.20 o
   4   0  -5      196.18      212.73      7.82 o
   6   0  -5      165.77      195.17     12.15 o
   8   0  -5      165.32      142.35     10.16 o
  10   0  -5       78.78      119.60     19.56 o
  12   0  -5       78.30       57.93     15.75 o
   0   1  -5      802.43      902.15     33.30 o
   1   1  -5      653.09      689.56     14.45 o
   2   1  -5       23.38       24.81      2.70 o
   3   1  -5       11.73       11.67      1.93 o
   4   1  -5      213.95      247.90      5.79 o
   5   1  -5       31.12       33.33      2.83 o
   6   1  -5      236.40      236.25      7.42 o
   7   1  -5      185.89      195.10      8.47 o
   8   1  -5      235.82      252.37      9.59 o
   9   1  -5      111.62      137.37      9.32 o
  10   1  -5      138.94      117.12     13.78 o
  11   1  -5       87.41       92.62     12.64 o
  12   1  -5       24.64       27.47      8.52 o
  13   1  -5        4.42       -4.96      6.87 o
   1   2  -5      363.63      392.07      9.33 o
   2   2  -5      140.90      133.63      5.34 o
   3   2  -5      408.13      387.04      7.85 o
   4   2  -5        7.64       10.20      2.29 o
   5   2  -5      192.66      198.94      6.72 o
   6   2  -5       40.07       40.13      4.34 o
   7   2  -5      141.44      155.86      8.57 o
   8   2  -5       14.68        8.69      3.07 o
   9   2  -5      191.66      202.30     11.26 o
  10   2  -5       26.41       24.63      7.88 o
  11   2  -5       30.56       19.85      7.46 o
  12   2  -5       80.60       96.93     13.45 o
  13   2  -5       69.40       87.86     19.70 o
   0   3  -5      254.42      248.79      9.70 o
   1   3  -5      295.48      288.09      8.10 o
   2   3  -5      490.84      520.63     10.19 o
   3   3  -5      252.46      244.68      8.64 o
   4   3  -5      203.62      227.96      8.38 o
   5   3  -5      138.75      159.70      6.91 o
   6   3  -5      101.65      113.60      6.71 o
   7   3  -5       21.06       25.19      3.69 o
   8   3  -5      149.15      165.18     10.83 o
   9   3  -5      204.46      229.44     12.32 o
  10   3  -5      246.69      306.69     21.26 o
  11   3  -5       21.50       29.92      8.90 o
  12   3  -5      117.01      136.16     15.42 o
   1   4  -5      454.18      460.73     10.00 o
   2   4  -5      381.02      408.96      8.75 o
   3   4  -5      541.41      559.21     14.96 o
   4   4  -5        3.61        2.56      2.20 o
   5   4  -5      159.38      182.92      8.49 o
   6   4  -5      111.83      149.28      7.55 o
   7   4  -5       16.73       21.89      3.48 o
   8   4  -5       13.24        9.19      4.22 o
   9   4  -5       43.63       54.15      6.85 o
  10   4  -5       31.36       24.88      7.55 o
  11   4  -5       53.19       61.86     10.98 o
  12   4  -5        2.26       -1.61      6.27 o
   0   5  -5     1880.83     2053.01     38.44 o
   1   5  -5      118.03      128.62      4.89 o
   2   5  -5       41.86       42.67      4.16 o
   3   5  -5      323.38      314.70     11.11 o
   4   5  -5      221.90      212.33      7.89 o
   5   5  -5      212.61      224.28      9.47 o
   6   5  -5      238.42      267.08      9.97 o
   7   5  -5       22.87       17.57      5.96 o
   8   5  -5      111.51      125.66      9.56 o
   9   5  -5        2.56        4.50      4.78 o
  10   5  -5      210.10      241.70     16.99 o
  11   5  -5       60.58       59.76     10.78 o
  12   5  -5        2.60       -5.62      6.18 o
   1   6  -5      218.32      255.88      7.98 o
   2   6  -5      102.52       91.36      5.78 o
   3   6  -5       42.71       43.21      4.44 o
   4   6  -5       66.76       56.10      6.30 o
   5   6  -5      238.98      232.78      9.66 o
   6   6  -5      131.23      154.15      7.63 o
   7   6  -5       86.92       80.74     12.40 o
   8   6  -5       63.57       61.15      7.35 o
   9   6  -5       42.47       47.01     11.19 o
  10   6  -5       48.75       55.71      7.61 o
  11   6  -5       30.41       44.16      9.46 o
  12   6  -5       58.48       83.08     12.96 o
   0   7  -5       86.78       88.15      8.04 o
   1   7  -5      286.63      279.24     10.45 o
   2   7  -5      243.61      263.80      9.42 o
   3   7  -5       74.15       66.28      6.02 o
   4   7  -5       39.22       65.80      6.78 o
   5   7  -5       36.98       41.68      4.57 o
   6   7  -5        4.74        1.97      2.68 o
   7   7  -5       37.39       38.22      6.33 o
   8   7  -5       52.88       53.10      7.04 o
   9   7  -5      116.85      117.19      9.90 o
  10   7  -5       36.24       50.53      9.04 o
  11   7  -5       18.76       23.50      8.18 o
  12   7  -5       20.44       15.64      7.65 o
   1   8  -5      326.88      345.42     11.59 o
   2   8  -5      101.07      136.43     10.27 o
   3   8  -5      235.61      234.69     10.85 o
   4   8  -5       64.67       64.75      6.28 o
   5   8  -5      259.73      276.93     10.54 o
   6   8  -5       42.21       48.97      6.65 o
   7   8  -5       17.99       11.88      5.26 o
   8   8  -5      107.17      116.84      9.91 o
   9   8  -5       91.03       98.16     10.31 o
  10   8  -5       58.69       74.59     10.34 o
  11   8  -5       73.70       94.89     13.42 o
  12   8  -5      146.24      160.16     17.38 o
   0   9  -5       78.48       86.65     19.05 o
   1   9  -5      280.48      295.35     12.59 o
   2   9  -5       91.64       99.11      8.94 o
   3   9  -5      100.08      117.14      9.79 o
   4   9  -5      174.76      185.98     12.05 o
   5   9  -5       31.46       39.02     11.12 o
   6   9  -5      495.93      530.18     19.30 o
   7   9  -5      659.28      648.85     21.89 o
   8   9  -5      109.86      138.98     10.70 o
   9   9  -5       74.61       88.33     11.93 o
  10   9  -5      139.32      188.50     13.29 o
  11   9  -5       14.00       15.18      8.46 o
   1  10  -5      132.80      157.14     13.49 o
   2  10  -5       88.92       96.37      9.25 o
   3  10  -5       51.78       62.20      7.66 o
   4  10  -5      110.70      126.44     10.45 o
   5  10  -5      396.80      393.36     17.71 o
   6  10  -5       20.77       12.39      6.56 o
   7  10  -5      117.31      145.71     11.34 o
   8  10  -5       26.48       16.83      6.31 o
   9  10  -5      155.93      169.23     15.01 o
  10  10  -5       53.81       73.45     13.59 o
  11  10  -5      120.59      143.57     14.81 o
   0  11  -5      415.19      452.18     32.03 o
   1  11  -5      137.03      150.36     13.39 o
   2  11  -5       62.30       95.51      9.24 o
   3  11  -5      213.23      241.54     14.04 o
   4  11  -5       86.58       90.37      9.17 o
   5  11  -5       50.74       76.79     13.10 o
   6  11  -5      115.06       99.80     11.05 o
   7  11  -5      116.19      132.79     11.11 o
   8  11  -5       20.35       26.25      6.50 o
   9  11  -5       54.60       51.33      8.20 o
  10  11  -5      179.94      200.11     16.86 o
  11  11  -5      105.15      117.74     11.86 o
   1  12  -5       18.99       12.18      6.12 o
   2  12  -5       27.62       21.61      5.55 o
   3  12  -5      189.38      228.49     13.88 o
   4  12  -5       33.54       37.75      6.87 o
   5  12  -5      182.20      221.60     13.85 o
   6  12  -5       94.87      104.50     10.18 o
   7  12  -5       84.19       81.46      9.34 o
   8  12  -5       21.94       26.97      6.60 o
   9  12  -5       11.53       10.92      6.70 o
  10  12  -5        1.16       -3.83      6.68 o
   0  13  -5      126.96      133.20     18.23 o
   1  13  -5      257.23      280.20     18.21 o
   2  13  -5      132.50      166.20     14.26 o
   3  13  -5       12.88        6.97      4.99 o
   4  13  -5      119.14      140.72     11.44 o
   5  13  -5       16.62        8.84      5.27 o
   6  13  -5        8.33        6.44      5.21 o
   7  13  -5      105.10      109.02     10.49 o
   8  13  -5       48.72       41.97      7.53 o
   9  13  -5        7.53        4.74      5.32 o
  10  13  -5       14.89       10.39      6.73 o
   1  14  -5       70.30       82.64     10.79 o
   2  14  -5       29.55       38.37      7.67 o
   3  14  -5      162.48      153.79     11.92 o
   4  14  -5      358.48      443.67     23.43 o
   5  14  -5      147.85      148.11     15.96 o
   6  14  -5        5.60        2.38      5.56 o
   7  14  -5      151.68      190.76     13.69 o
   8  14  -5        5.15       10.59      5.53 o
   9  14  -5       59.83       43.01      9.75 o
   0  15  -5      169.74      171.70     20.71 o
   1  15  -5       29.83       44.60      8.83 o
   2  15  -5      366.07      417.45     16.49 o
   3  15  -5       63.00       88.32      9.50 o
   4  15  -5      129.44      154.92     12.10 o
   5  15  -5       64.18       79.09     13.21 o
   6  15  -5       23.55       31.24      6.99 o
   7  15  -5       40.15       50.34      8.18 o
   8  15  -5       54.68       62.21      8.96 o
   9  15  -5       90.33      115.21     11.67 o
   1  16  -5       39.86       48.35      9.06 o
   2  16  -5       26.87       22.35      7.33 o
   3  16  -5      263.37      277.99     14.02 o
   4  16  -5      143.75      147.80      9.75 o
   5  16  -5        5.03       -3.96      6.08 o
   6  16  -5       35.41       20.09      6.30 o
   7  16  -5       49.61       56.90      8.58 o
   8  16  -5       28.15       37.57      7.88 o
   0  17  -5      119.96      134.69     19.35 o
   1  17  -5       15.91       21.37      7.48 o
   2  17  -5       30.74       40.97      8.31 o
   3  17  -5       13.15       22.00      7.05 o
   4  17  -5       74.75       88.27      7.93 o
   5  17  -5       50.78       45.92      7.54 o
   6  17  -5       10.12        2.21      3.78 o
   7  17  -5        0.62        0.88      4.51 o
   8  17  -5       29.46       29.92      7.11 o
   1  18  -5       47.73       39.20      8.65 o
   2  18  -5       35.69       47.67     14.49 o
   3  18  -5       65.46       54.65      9.71 o
   4  18  -5       60.08       74.51     11.27 o
   5  18  -5       86.09       86.25      8.34 o
   6  18  -5       38.49       50.86      6.77 o
   7  18  -5       12.33       17.42      6.41 o
   0  19  -5        2.67        5.40      8.96 o
   1  19  -5       45.45       62.09     10.36 o
   2  19  -5      143.41      179.99     15.93 o
   3  19  -5       46.79       42.64     15.64 o
   4  19  -5       33.49       34.24      7.24 o
   5  19  -5       10.23       14.55      6.45 o
   6  19  -5        9.01       12.20      4.90 o
   1  20  -5       37.12       43.27      9.66 o
   2  20  -5       49.24       47.41      9.23 o
   3  20  -5       74.32       86.09     12.20 o
   4  20  -5       75.39       69.56      9.83 o
   0  21  -5       27.60       58.52     14.86 o
   1  21  -5        3.88        1.69     14.88 o
   2  21  -5       20.47       11.52     16.58 o
   0   0  -4      110.46      105.46      8.10 o
   2   0  -4       56.32       51.93      4.11 o
   4   0  -4      525.58      543.90     11.56 o
   6   0  -4     1291.30     1284.16     25.21 o
   8   0  -4      150.36      173.69      7.20 o
  10   0  -4      209.54      230.68     12.45 o
  12   0  -4      642.31      651.82     44.09 o
  14   0  -4      209.50      227.98     28.57 o
   1   1  -4      409.88      412.52      7.91 o
   2   1  -4      467.13      489.06      8.09 o
   3   1  -4      566.22      560.59      8.25 o
   4   1  -4      765.99      770.67     10.58 o
   5   1  -4      414.80      421.25      7.67 o
   6   1  -4      198.67      196.66      4.39 o
   7   1  -4      265.06      236.76      4.92 o
   8   1  -4      122.75      144.08      4.29 o
   9   1  -4      117.90      153.63     11.04 o
  10   1  -4       95.80       96.54      6.73 o
  11   1  -4      197.86      196.62     28.56 o
  12   1  -4      161.95      200.26     17.97 o
  13   1  -4       57.29       56.66     10.80 o
  14   1  -4      136.63      154.38     17.01 o
   0   2  -4      154.99      147.66      6.72 o
   1   2  -4       89.57       93.39      3.79 o
   2   2  -4      747.77      778.34     10.60 o
   3   2  -4      209.13      215.66      5.54 o
   4   2  -4      243.83      264.16      7.63 o
   5   2  -4      204.93      198.72      6.33 o
   6   2  -4      401.77      412.64      8.85 o
   7   2  -4        7.29        3.07      1.73 o
   8   2  -4      303.84      322.10      7.60 o
   9   2  -4      147.08      177.09      7.25 o
  10   2  -4       40.58       66.91     11.77 o
  11   2  -4      352.71      408.96     16.16 o
  12   2  -4       19.70       15.49      6.96 o
  13   2  -4      118.36      148.58     16.16 o
  14   2  -4       43.51       47.09     10.78 o
   1   3  -4      187.23      210.62      5.33 o
   2   3  -4      148.77      148.39      4.78 o
   3   3  -4      267.99      282.28      8.14 o
   4   3  -4       99.93       92.47      4.49 o
   5   3  -4      130.32      129.02      5.09 o
   6   3  -4      298.92      319.70      7.63 o
   7   3  -4      117.26      101.56      4.41 o
   8   3  -4       50.30       55.27      3.68 o
   9   3  -4        5.89        8.66      3.79 o
  10   3  -4       83.58      111.95     10.80 o
  11   3  -4       18.27       24.66      5.51 o
  12   3  -4      170.40      177.86     16.72 o
  13   3  -4       33.85       58.26     10.50 o
  14   3  -4       41.05       23.12     10.79 o
   0   4  -4      795.26      837.80     14.89 o
   1   4  -4      387.89      398.66      8.08 o
   2   4  -4      565.78      599.30      9.27 o
   3   4  -4      648.03      656.57     12.42 o
   4   4  -4       33.26       41.29      3.20 o
   5   4  -4      684.17      683.06     11.50 o
   6   4  -4      115.19      103.66      4.32 o
   7   4  -4      620.74      617.13     13.35 o
   8   4  -4      228.76      250.48     10.44 o
   9   4  -4       50.27       61.85      6.71 o
  10   4  -4      346.53      372.63     23.08 o
  11   4  -4      542.36      624.65     20.94 o
  12   4  -4      163.70      194.66     17.55 o
  13   4  -4        8.94        2.47      6.44 o
  14   4  -4        3.09        0.85      6.75 o
   1   5  -4      729.54      751.66     11.73 o
   2   5  -4      106.02      102.78      5.41 o
   3   5  -4      826.09      871.17     18.71 o
   4   5  -4     1386.43     1511.35     21.97 o
   5   5  -4       62.29       66.02      3.76 o
   6   5  -4       16.79        7.48      2.79 o
   7   5  -4      508.57      502.56     17.57 o
   8   5  -4      416.82      421.96     13.32 o
   9   5  -4       96.33      125.21     13.47 o
  10   5  -4      178.10      192.57     13.86 o
  11   5  -4       27.15       26.39      5.99 o
  12   5  -4        0.35        0.09      4.77 o
  13   5  -4       85.77       77.94     12.38 o
  14   5  -4       22.82       22.70      8.52 o
   0   6  -4      180.98      197.89      9.15 o
   1   6  -4      158.19      162.51      6.23 o
   2   6  -4     3530.53     3767.30     40.90 o
   3   6  -4       77.87       94.23      5.16 o
   4   6  -4     1128.28     1218.63     18.82 o
   5   6  -4       47.11       45.15      2.90 o
   6   6  -4      331.53      373.09     10.00 o
   7   6  -4       14.79       13.06      2.92 o
   8   6  -4      335.24      341.58     14.38 o
   9   6  -4       50.37       65.17      7.55 o
  10   6  -4       57.76       59.01      9.77 o
  11   6  -4       65.91       61.40      7.78 o
  12   6  -4      184.69      190.75     12.82 o
  13   6  -4       42.24       66.59     21.44 o
  14   6  -4       11.21        9.71      6.79 o
   1   7  -4      465.24      486.87     13.48 o
   2   7  -4        1.05       -0.32      2.15 o
   3   7  -4      615.17      661.39     12.94 o
   4   7  -4      187.01      167.75      6.03 o
   5   7  -4      620.69      630.40     18.08 o
   6   7  -4      268.29      291.13     11.45 o
   7   7  -4      343.67      370.46     14.76 o
   8   7  -4        8.49       20.74      5.06 o
   9   7  -4       71.84       82.65     10.14 o
  10   7  -4        9.75        1.06      5.52 o
  11   7  -4      161.13      199.68     12.94 o
  12   7  -4       19.07       20.83      5.95 o
  13   7  -4        9.77       17.33      7.35 o
  14   7  -4        6.41        7.59      7.89 o
   0   8  -4      569.23      583.85     31.74 o
   1   8  -4        4.01        2.13      2.66 o
   2   8  -4      159.29      165.96      7.57 o
   3   8  -4      346.20      352.51      8.90 o
   4   8  -4       60.90       82.02      7.10 o
   5   8  -4      106.66      110.70      8.10 o
   6   8  -4        3.94        5.25      1.89 o
   7   8  -4       55.88       52.29      6.45 o
   8   8  -4      483.32      500.76     18.03 o
   9   8  -4      254.69      304.94     14.71 o
  10   8  -4      309.78      326.31     21.22 o
  11   8  -4      135.66      155.86     13.13 o
  12   8  -4      226.58      270.67     17.27 o
  13   8  -4       30.64       25.94     13.59 o
  14   8  -4        2.73        0.56     14.00 o
   1   9  -4      574.65      576.44     14.68 o
   2   9  -4     1117.82     1151.11     20.04 o
   3   9  -4      610.96      553.15     24.66 o
   4   9  -4      161.79      172.59     12.50 o
   5   9  -4      166.56      176.94     11.42 o
   6   9  -4       59.30       58.98      5.96 o
   7   9  -4      134.86      144.70     10.66 o
   8   9  -4       13.43       17.25      6.44 o
   9   9  -4      104.96      124.12     10.24 o
  10   9  -4       43.33       61.13      8.23 o
  11   9  -4       81.34       93.86      9.87 o
  12   9  -4       43.91       49.24      8.08 o
  13   9  -4        3.51       -1.37     10.38 o
   0  10  -4     3343.20     3473.82    138.87 o
   1  10  -4      659.18      642.37     15.28 o
   2  10  -4      239.31      239.18     11.18 o
   3  10  -4       64.37       50.15      5.18 o
   4  10  -4      346.52      356.43     16.86 o
   5  10  -4      507.42      514.84     14.05 o
   6  10  -4       59.24       52.98      4.39 o
   7  10  -4       26.99       12.91      6.35 o
   8  10  -4      400.76      457.08     22.82 o
   9  10  -4      207.65      226.35     25.15 o
  10  10  -4      205.42      249.39     17.62 o
  11  10  -4       32.03       39.62      9.35 o
  12  10  -4       20.46       23.03      8.73 o
  13  10  -4        0.03       -7.96      7.96 o
   1  11  -4      366.63      344.58      9.98 o
   2  11  -4       57.11       50.13      2.94 o
   3  11  -4       61.97       49.47      5.82 o
   4  11  -4       68.10       69.80      5.81 o
   5  11  -4       48.53       53.28      6.15 o
   6  11  -4       59.25       50.02      3.59 o
   7  11  -4      162.38      198.65     12.30 o
   8  11  -4      116.89      106.11      9.78 o
   9  11  -4      100.14      109.67     12.36 o
  10  11  -4       32.07       54.82     15.83 o
  11  11  -4       77.30      104.14     13.28 o
  12  11  -4      106.48      117.89     13.97 o
  13  11  -4       51.93       59.12     16.57 o
   0  12  -4     1463.03     1527.97     88.48 o
   1  12  -4      514.16      500.90     11.85 o
   2  12  -4       57.36       54.39      2.94 o
   3  12  -4       54.36       49.76      5.99 o
   4  12  -4      135.50      134.82      7.57 o
   5  12  -4       17.07       15.85      5.11 o
   6  12  -4      314.47      350.79     16.00 o
   7  12  -4      151.63      151.32     11.39 o
   8  12  -4      141.74      172.88     12.24 o
   9  12  -4       46.15       63.59      8.34 o
  10  12  -4      259.24      263.84     15.71 o
  11  12  -4       20.32       30.40      7.13 o
  12  12  -4       35.75       33.21      7.46 o
  13  12  -4       18.95       15.05      5.98 o
   1  13  -4      464.14      451.92     10.71 o
   2  13  -4      172.50      171.49      6.25 o
   3  13  -4       91.92      101.76      7.83 o
   4  13  -4       96.45      110.02      7.01 o
   5  13  -4      118.27      130.40     10.17 o
   6  13  -4       47.40       60.26      7.69 o
   7  13  -4       97.86      107.08     12.15 o
   8  13  -4       13.53       16.03      5.85 o
   9  13  -4       75.11       95.31      9.79 o
  10  13  -4       55.68       67.80      9.10 o
  11  13  -4      111.38      126.52     11.91 o
  12  13  -4       15.57       17.82      6.66 o
   0  14  -4      135.72      136.62      7.49 o
   1  14  -4      208.06      212.59      8.56 o
   2  14  -4      255.39      263.30     10.18 o
   3  14  -4        0.92       10.52      4.68 o
   4  14  -4      144.60      153.55     12.74 o
   5  14  -4      125.31      127.51     10.15 o
   6  14  -4        0.94        6.79      5.23 o
   7  14  -4      140.82      134.36     11.08 o
   8  14  -4      215.49      251.28     15.03 o
   9  14  -4        3.02       -0.57      6.01 o
  10  14  -4       64.98       77.18     10.66 o
  11  14  -4        1.26        3.82      5.67 o
  12  14  -4        4.80        5.39      6.02 o
   1  15  -4        5.30        9.61      2.82 o
   2  15  -4       30.29       27.30      4.63 o
   3  15  -4      122.97      149.41      9.75 o
   4  15  -4      132.03      150.49      9.97 o
   5  15  -4        3.37       -5.80      5.80 o
   6  15  -4      183.75      184.48     12.63 o
   7  15  -4       94.17       95.08      9.84 o
   8  15  -4       63.17       82.94      9.60 o
   9  15  -4       19.67       16.17      6.70 o
  10  15  -4       36.54       48.47     11.46 o
  11  15  -4       37.27       47.53      8.21 o
   0  16  -4      536.77      516.80     19.17 o
   1  16  -4       69.71       85.20      9.43 o
   2  16  -4       18.56       20.44      5.39 o
   3  16  -4       17.15       15.55      4.55 o
   4  16  -4        6.46        4.09      4.53 o
   5  16  -4       45.90       49.85      5.98 o
   6  16  -4      100.38       99.95      8.33 o
   7  16  -4      240.95      252.54     12.79 o
   8  16  -4       68.10       51.31      8.93 o
   9  16  -4       55.63       71.13      7.92 o
  10  16  -4       22.27       15.22      5.60 o
  11  16  -4       96.31       97.82      9.51 o
   1  17  -4      357.91      405.59     15.30 o
   2  17  -4       13.86       18.62      4.93 o
   3  17  -4      122.27      155.30     10.24 o
   4  17  -4      106.33      106.96      8.96 o
   5  17  -4       77.20       67.17      6.76 o
   6  17  -4       90.41       91.87      8.49 o
   7  17  -4       89.40      105.40      8.66 o
   8  17  -4       17.78       15.08      5.25 o
   9  17  -4       91.09      101.56     13.35 o
  10  17  -4        6.10        3.96      5.03 o
   0  18  -4      155.85      180.64     20.70 o
   1  18  -4       83.32      100.42      8.21 o
   2  18  -4      524.95      581.60     29.25 o
   3  18  -4        7.51        6.01      6.91 o
   4  18  -4      150.37      171.14     11.26 o
   5  18  -4       51.29       38.79      6.46 o
   6  18  -4       60.62       66.30      7.19 o
   7  18  -4       94.60       98.40      8.64 o
   8  18  -4       47.76       39.74      7.29 o
   9  18  -4        3.83       -0.20      5.73 o
  10  18  -4       57.12       70.78     10.24 o
   1  19  -4      114.83      100.69      9.20 o
   2  19  -4       28.39       30.69      9.21 o
   3  19  -4      293.92      320.21     15.02 o
   4  19  -4      136.64      155.00     11.13 o
   5  19  -4        0.33        1.18      4.73 o
   6  19  -4      160.51      186.87     11.29 o
   7  19  -4       97.01      105.89      9.23 o
   8  19  -4        6.74        1.94      4.74 o
   9  19  -4       93.02       94.07      9.16 o
   0  20  -4      117.17      141.53     18.47 o
   1  20  -4       14.52        7.35     18.16 o
   2  20  -4       20.20        9.57      4.40 o
   3  20  -4       12.92       10.38      4.88 o
   4  20  -4       15.08       12.86      6.71 o
   5  20  -4       33.48       40.83      9.56 o
   6  20  -4       88.57      116.61      9.47 o
   7  20  -4       29.44       24.20      6.12 o
   8  20  -4        3.68       12.24      5.56 o
   1  21  -4       40.77       37.51     21.06 o
   2  21  -4      171.62      186.91     18.14 o
   3  21  -4      104.04      129.25     14.09 o
   4  21  -4        1.27        2.99      4.43 o
   5  21  -4       70.19       74.19     16.29 o
   6  21  -4       46.66       49.93      6.98 o
   7  21  -4        9.42        5.63      6.51 o
   0  22  -4       35.24       13.19     10.59 o
   1  22  -4       64.02       55.41      9.36 o
   2  22  -4       26.94       25.92     16.81 o
   3  22  -4       39.38       38.96     20.54 o
   4  22  -4       96.38      126.76     21.28 o
   5  22  -4        7.44        6.42      4.99 o
   6  22  -4        8.19       10.89      5.24 o
   1  23  -4       16.78        0.97      8.11 o
   2  23  -4        3.35       15.57      7.01 o
   3  23  -4        0.97        6.44      7.66 o
   4  23  -4      143.99      152.69     14.93 o
   5  23  -4       20.21       47.20     10.49 o
   0  24  -4       33.53       29.69     12.10 o
   1  24  -4       26.15       21.75      7.60 o
   2  24  -4       42.09       43.83      9.75 o
   3  24  -4        8.93       16.58      7.99 o
   2   0  -3     2249.12     2312.36     28.22 o
   4   0  -3     2121.15     2161.07     23.69 o
   6   0  -3     1383.17     1440.85     18.02 o
   8   0  -3     1934.10     1983.33     30.45 o
  10   0  -3      727.89      738.98     14.96 o
  12   0  -3      204.10      273.09     26.96 o
  14   0  -3      159.75      164.57     23.10 o
  16   0  -3       23.01       29.38     14.05 o
   0   1  -3     2406.41     2409.44     30.65 o
   1   1  -3      207.38      228.39      5.07 o
   2   1  -3     1299.81     1320.57     12.03 o
   3   1  -3      279.65      290.30      4.95 o
   4   1  -3     1626.28     1806.73     15.08 o
   5   1  -3      241.83      272.33      4.75 o
   6   1  -3      658.60      701.51      7.73 o
   7   1  -3      158.08      162.81      4.08 o
   8   1  -3      118.12      135.09      5.09 o
   9   1  -3     1965.35     2014.37     25.68 o
  10   1  -3      202.65      211.40      6.33 o
  11   1  -3      382.46      403.25      9.82 o
  12   1  -3       27.41       32.58      8.13 o
  13   1  -3       22.63       17.37      7.30 o
  14   1  -3       45.13       58.39     10.37 o
  15   1  -3       25.81       35.94      9.15 o
  16   1  -3       37.96       38.27      9.54 o
   1   2  -3     2255.47     2283.36     19.18 o
   2   2  -3     1890.12     2062.82     15.41 o
   3   2  -3      448.37      434.46      6.05 o
   4   2  -3      538.26      540.72      7.71 o
   5   2  -3     1437.03     1495.33     14.99 o
   6   2  -3        2.65        5.12      1.12 o
   7   2  -3      462.93      484.08      6.86 o
   8   2  -3       77.26       77.88      3.37 o
   9   2  -3       40.79       49.67      3.69 o
  10   2  -3      124.28      118.77      4.92 o
  11   2  -3       13.40       17.40      2.61 o
  12   2  -3       91.60      108.70     12.73 o
  13   2  -3      206.49      224.25     18.23 o
  14   2  -3       33.30       45.08      9.68 o
  15   2  -3       65.94      103.46     13.80 o
  16   2  -3        8.10       -1.37      6.30 o
   0   3  -3     4108.51     4363.00     44.58 o
   1   3  -3     1939.32     1914.63     16.09 o
   2   3  -3      127.51      158.97      3.64 o
   3   3  -3       77.84      121.09      3.82 o
   4   3  -3     1867.10     1936.03     14.89 o
   5   3  -3      358.04      393.25      6.26 o
   6   3  -3     1396.76     1406.76     14.71 o
   7   3  -3      612.69      583.30      7.30 o
   8   3  -3     1110.13     1084.24     12.79 o
   9   3  -3     1442.63     1514.87     20.45 o
  10   3  -3      497.06      528.54     10.68 o
  11   3  -3      198.99      185.67      8.38 o
  12   3  -3      542.98      541.56     26.92 o
  13   3  -3       53.41       53.14      9.96 o
  14   3  -3       20.72       30.67      8.54 o
  15   3  -3       48.27       48.56     10.34 o
  16   3  -3      117.97      143.79     16.65 o
   1   4  -3     1868.95     1876.81     16.81 o
   2   4  -3      106.93       96.52      3.40 o
   3   4  -3      396.83      413.12      6.19 o
   4   4  -3      973.24     1047.48     10.04 o
   5   4  -3      830.01      827.38      8.41 o
   6   4  -3      237.23      253.97      5.24 o
   7   4  -3      966.74      983.91     12.14 o
   8   4  -3      413.92      397.39      7.76 o
   9   4  -3      999.94     1018.83     13.65 o
  10   4  -3       63.94       59.09      3.74 o
  11   4  -3       64.79       64.38      5.90 o
  12   4  -3      112.37      133.55     15.01 o
  13   4  -3      133.43      120.09     13.73 o
  14   4  -3       89.90       90.11     12.99 o
  15   4  -3       89.20       85.51     12.88 o
  16   4  -3        1.80        8.77      7.06 o
   0   5  -3     1531.41     1674.55     27.47 o
   1   5  -3       23.03       30.95      2.62 o
   2   5  -3      669.17      669.63      8.90 o
   3   5  -3      268.71      265.20      5.05 o
   4   5  -3     1746.61     1871.16     14.13 o
   5   5  -3      154.27      147.65      3.90 o
   6   5  -3      438.21      458.16      8.85 o
   7   5  -3      129.54      151.14      5.31 o
   8   5  -3      501.80      508.09      9.50 o
   9   5  -3       33.18       42.92      5.27 o
  10   5  -3      288.26      303.42      9.28 o
  11   5  -3      123.76      140.17      7.38 o
  12   5  -3      210.42      190.20     12.23 o
  13   5  -3        3.26        9.57      6.90 o
  14   5  -3      117.14      124.07     14.98 o
  15   5  -3       23.48       24.45      8.29 o
  16   5  -3       15.47       19.42      8.69 o
   1   6  -3      385.01      421.55      8.73 o
   2   6  -3      395.56      408.40      7.22 o
   3   6  -3      127.92      144.32      3.71 o
   4   6  -3     1102.65     1148.07     12.61 o
   5   6  -3       53.31       62.72      2.64 o
   6   6  -3      158.20      160.25      5.43 o
   7   6  -3       28.51       23.13      3.20 o
   8   6  -3      100.51      128.81      6.07 o
   9   6  -3       32.39       47.44      5.14 o
  10   6  -3      160.71      161.68      7.89 o
  11   6  -3      159.01      161.16     12.33 o
  12   6  -3      110.35      127.92     10.44 o
  13   6  -3       68.73       85.84     12.04 o
  14   6  -3      248.22      231.50     19.61 o
  15   6  -3        3.30       13.77      8.22 o
   0   7  -3     1142.94     1194.70     23.01 o
   1   7  -3      687.20      718.41     13.23 o
   2   7  -3      118.02      117.36      4.10 o
   3   7  -3      111.71      105.93      3.25 o
   4   7  -3       96.54      110.78      4.02 o
   5   7  -3       76.67       73.12      3.38 o
   6   7  -3      217.29      190.67      7.69 o
   7   7  -3       93.03       99.62      5.97 o
   8   7  -3      488.05      485.04     13.14 o
   9   7  -3      306.82      316.95     12.39 o
  10   7  -3       19.11       25.24      3.90 o
  11   7  -3      133.68      113.17      9.71 o
  12   7  -3      160.30      170.02     12.09 o
  13   7  -3       52.17       46.23      9.33 o
  14   7  -3       62.71       53.76     10.22 o
  15   7  -3       83.56       94.00     13.61 o
   1   8  -3      309.43      296.14      9.25 o
   2   8  -3      504.13      494.13      8.43 o
   3   8  -3      689.92      647.97     10.78 o
   4   8  -3      492.12      492.87      8.23 o
   5   8  -3      265.90      284.65      6.53 o
   6   8  -3      136.32      136.53      7.54 o
   7   8  -3      352.68      371.09     12.47 o
   8   8  -3       56.79       80.05      6.62 o
   9   8  -3      471.38      472.11     14.95 o
  10   8  -3       17.64       17.91      4.25 o
  11   8  -3      127.29      128.32     10.48 o
  12   8  -3       80.17      105.71     10.22 o
  13   8  -3      251.54      235.31     14.65 o
  14   8  -3       28.79       22.25     12.08 o
  15   8  -3      113.14      140.40     23.23 o
   0   9  -3     1965.84     1996.07     35.91 o
   1   9  -3      584.22      609.04     18.47 o
   2   9  -3     1112.81     1122.94     20.90 o
   3   9  -3      220.48      257.70     10.75 o
   4   9  -3      655.40      617.85     10.97 o
   5   9  -3      255.92      246.06     11.09 o
   6   9  -3      159.62      183.08     12.21 o
   7   9  -3      445.76      473.35     36.35 o
   8   9  -3      553.20      592.70     20.65 o
   9   9  -3       87.54      116.91      9.46 o
  10   9  -3       28.89       25.58      5.86 o
  11   9  -3      105.32      116.78     12.42 o
  12   9  -3      127.59      137.31     13.65 o
  13   9  -3       45.96       34.05     21.55 o
  14   9  -3      149.54      175.80     24.55 o
  15   9  -3        6.25        0.33      8.18 o
   1  10  -3     2965.33     3031.19     24.76 o
   2  10  -3      163.66      170.26      5.50 o
   3  10  -3       87.63       95.02      5.08 o
   4  10  -3      544.79      578.59     11.26 o
   5  10  -3      317.70      311.98     10.25 o
   6  10  -3       90.72      103.42      8.30 o
   7  10  -3      174.45      217.02     14.15 o
   8  10  -3      238.41      241.86     36.24 o
   9  10  -3       52.26       45.10     13.99 o
  10  10  -3      107.83      127.59     12.97 o
  11  10  -3       38.93       42.10     10.87 o
  12  10  -3        0.54       -0.21      6.60 o
  13  10  -3       84.27      101.78     14.27 o
  14  10  -3       28.73       27.49     12.71 o
  15  10  -3        6.13       -0.81      9.91 o
   0  11  -3     3741.74     3826.29     73.69 o
   1  11  -3      145.42      154.20      4.81 o
   2  11  -3      929.94      968.73     14.20 o
   3  11  -3      957.47      942.79     15.25 o
   4  11  -3      141.46      145.67      5.82 o
   5  11  -3      175.86      151.99     11.21 o
   6  11  -3      439.16      469.81     16.84 o
   7  11  -3       72.59       86.01      8.42 o
   8  11  -3       22.14       22.66      6.39 o
   9  11  -3      173.96      167.00     14.06 o
  10  11  -3       14.40       25.07      7.64 o
  11  11  -3       72.82       88.11     14.71 o
  12  11  -3      126.58      130.73     14.02 o
  13  11  -3       52.11       27.64      8.55 o
  14  11  -3       40.06       30.55     11.17 o
   1  12  -3      267.37      276.59      6.60 o
   2  12  -3      198.25      190.51      4.73 o
   3  12  -3       77.58      101.58      5.26 o
   4  12  -3      598.92      618.10     11.67 o
   5  12  -3      161.73      181.25      8.17 o
   6  12  -3      351.59      363.20     15.11 o
   7  12  -3       42.39       45.32      7.40 o
   8  12  -3       38.47       43.69      8.06 o
   9  12  -3        0.63       34.69      6.99 o
  10  12  -3       38.29       28.23      7.53 o
  11  12  -3        5.99        4.53      5.49 o
  12  12  -3       28.58       23.78      6.15 o
  13  12  -3        4.35       -4.30      5.78 o
  14  12  -3       48.70       31.88      8.79 o
   0  13  -3     1335.11     1351.45     29.60 o
   1  13  -3      466.47      443.36      8.56 o
   2  13  -3     1102.82     1104.06     12.30 o
   3  13  -3      215.68      223.44      6.72 o
   4  13  -3      205.98      192.69      6.60 o
   5  13  -3      221.12      218.32     10.77 o
   6  13  -3       18.63       12.64      1.64 o
   7  13  -3       19.36       17.73      5.12 o
   8  13  -3       79.36       71.98     10.10 o
   9  13  -3      166.57      199.90     12.85 o
  10  13  -3       12.33       16.40      5.48 o
  11  13  -3       17.76       18.41      8.99 o
  12  13  -3       47.34       58.76      8.39 o
  13  13  -3      380.22      372.48     18.98 o
  14  13  -3        6.64        8.38      5.44 o
   1  14  -3     1477.24     1534.16     25.97 o
   2  14  -3      512.25      545.77      9.75 o
   3  14  -3      370.92      349.09     12.39 o
   4  14  -3      478.01      479.30      9.67 o
   5  14  -3      696.12      678.93     25.06 o
   6  14  -3      184.05      176.40     13.26 o
   7  14  -3      608.14      622.40     21.00 o
   8  14  -3       10.49       13.31      6.49 o
   9  14  -3      216.24      186.83     12.70 o
  10  14  -3       37.66       51.48      7.90 o
  11  14  -3       77.27       76.33      9.35 o
  12  14  -3      166.21      194.93     12.14 o
  13  14  -3       30.58       22.11      5.32 o
   0  15  -3      282.81      296.73     15.69 o
   1  15  -3      562.37      575.90     10.82 o
   2  15  -3      176.04      205.65      6.17 o
   3  15  -3       76.28       96.93      4.70 o
   4  15  -3      369.74      365.34      9.41 o
   5  15  -3      100.14       99.03      5.53 o
   6  15  -3      169.08      222.15     18.38 o
   7  15  -3      169.35      153.74      9.45 o
   8  15  -3      358.41      376.67     14.77 o
   9  15  -3       54.73       51.13      6.34 o
  10  15  -3      210.49      243.80     12.85 o
  11  15  -3       75.17       65.27      7.61 o
  12  15  -3      151.06      161.70     11.28 o
  13  15  -3       43.52       36.15      7.37 o
   1  16  -3      757.97      749.79     13.35 o
   2  16  -3       39.62       42.05      4.20 o
   3  16  -3      184.15      167.44      5.97 o
   4  16  -3      185.94      182.36      7.88 o
   5  16  -3       46.08       58.91      6.25 o
   6  16  -3       47.53       50.74      5.96 o
   7  16  -3       52.30       51.71      6.20 o
   8  16  -3       26.54       30.32      6.00 o
   9  16  -3      260.12      298.61     13.89 o
  10  16  -3        0.09        6.78      5.49 o
  11  16  -3      103.93      110.74      9.43 o
  12  16  -3       47.08       49.89      7.07 o
  13  16  -3       93.92       86.82     10.03 o
   0  17  -3     1415.34     1426.45     55.31 o
   1  17  -3      814.08      853.99     20.99 o
   2  17  -3       84.67       99.22      4.66 o
   3  17  -3      288.04      266.08      7.57 o
   4  17  -3       29.84       34.87      4.05 o
   5  17  -3      271.72      248.50     12.78 o
   6  17  -3       16.39       18.25      6.37 o
   7  17  -3      220.63      242.39     15.88 o
   8  17  -3      112.04      118.18      9.13 o
   9  17  -3       54.69       57.98      6.88 o
  10  17  -3       56.48       46.69      6.65 o
  11  17  -3       97.38      107.29      9.46 o
  12  17  -3       34.40       34.60      6.51 o
   1  18  -3       42.12       38.57      3.32 o
   2  18  -3       29.86       28.17      4.33 o
   3  18  -3       65.38       47.86      6.57 o
   4  18  -3      133.16      115.24      9.02 o
   5  18  -3       10.18       12.44      5.49 o
   6  18  -3        1.32        5.95      4.25 o
   7  18  -3       81.26       97.57     13.32 o
   8  18  -3       40.57       40.35      7.85 o
   9  18  -3      121.66      103.53     10.35 o
  10  18  -3        5.65        0.48      4.48 o
  11  18  -3      151.43      157.37     11.42 o
  12  18  -3        4.20       10.01      5.30 o
   0  19  -3      164.16      185.30     12.28 o
   1  19  -3      196.59      223.82      9.44 o
   2  19  -3       10.80        8.04      2.80 o
   3  19  -3       78.05       77.32      7.79 o
   4  19  -3        8.64        9.60      4.64 o
   5  19  -3       72.01       72.47      8.03 o
   6  19  -3       30.86       35.93      6.46 o
   7  19  -3       42.96       39.58      9.29 o
   8  19  -3      107.07      114.92      9.16 o
   9  19  -3        7.04       10.66      6.15 o
  10  19  -3       91.07       88.56      8.74 o
  11  19  -3       38.65       33.87      6.35 o
   1  20  -3       77.02       75.51      5.97 o
   2  20  -3       29.82       47.93      7.76 o
   3  20  -3      166.04      164.22     10.75 o
   4  20  -3      111.70      119.21      9.56 o
   5  20  -3        7.22       13.36      4.57 o
   6  20  -3       65.92       87.79      9.04 o
   7  20  -3       64.74       63.29      8.18 o
   8  20  -3       75.90       71.77      8.79 o
   9  20  -3       44.54       51.60      7.14 o
  10  20  -3        6.63        9.99      4.85 o
   0  21  -3      268.30      330.41     17.16 o
   1  21  -3       23.61       16.41      4.85 o
   2  21  -3      379.20      365.14     15.69 o
   3  21  -3        3.67       43.54      6.88 o
   4  21  -3      130.44      121.50      9.85 o
   5  21  -3       15.28       16.68      5.54 o
   6  21  -3       10.02       19.98      5.87 o
   7  21  -3      117.17      126.29      9.87 o
   8  21  -3       70.55       69.84      7.96 o
   9  21  -3      105.64      124.61     10.29 o
  10  21  -3       26.34       24.69      5.51 o
   1  22  -3      128.94      150.71     10.54 o
   2  22  -3       90.05       90.96      8.59 o
   3  22  -3      130.00      143.42     10.80 o
   4  22  -3       23.83       34.78      8.77 o
   5  22  -3       63.06       69.73     10.04 o
   6  22  -3       57.83       58.14      8.13 o
   7  22  -3      124.33      129.19     10.01 o
   8  22  -3        0.20        3.12      5.90 o
   9  22  -3       25.02       33.53      9.73 o
   0  23  -3      106.54      135.92     18.60 o
   1  23  -3       15.59       12.10      5.49 o
   2  23  -3        2.04        3.02      5.19 o
   3  23  -3       23.53       32.99      6.27 o
   4  23  -3       53.39       64.78      8.60 o
   5  23  -3       52.96       67.77      9.23 o
   6  23  -3       89.52       99.36     10.25 o
   7  23  -3        0.89        8.44      6.68 o
   8  23  -3       54.73       74.13      8.29 o
   1  24  -3        9.43       10.70      7.33 o
   2  24  -3       20.70       20.09     16.73 o
   3  24  -3       90.01       73.70     10.02 o
   4  24  -3       92.20       69.14     10.12 o
   5  24  -3       12.75       -0.19      5.69 o
   6  24  -3       58.18       90.16     10.14 o
   7  24  -3       13.43       13.88      6.65 o
   0  25  -3       33.66       62.58     15.69 o
   1  25  -3        6.92       17.89      8.72 o
   2  25  -3       52.30       62.95     15.87 o
   3  25  -3       78.74      109.22     12.91 o
   4  25  -3       19.14       16.71      7.41 o
   5  25  -3       49.85       31.44      7.78 o
   1  26  -3       25.83       30.04     18.12 o
   2  26  -3        1.35        6.94     12.40 o
   3  26  -3       19.84       22.54     12.06 o
   4  26  -3       28.28       44.52     19.80 o
   0   0  -2    36307.53    34385.61    277.36 o
   2   0  -2     1718.47     1816.27     23.57 o
   4   0  -2      225.21      274.42      5.10 o
   6   0  -2     3828.24     3788.83     32.12 o
   8   0  -2     1490.88     1526.39     18.72 o
  10   0  -2     1238.07     1220.91     19.15 o
  12   0  -2     1664.26     1774.11     66.03 o
  14   0  -2       80.87       65.25     13.95 o
  16   0  -2       37.47       51.22     14.16 o
   1   1  -2     1847.32     1819.84     14.32 o
   2   1  -2     2525.07     2498.15     16.72 o
   3   1  -2     2077.06     2097.72     12.94 o
   4   1  -2     1100.40     1163.60      8.58 o
   5   1  -2      796.03      786.30      7.15 o
   6   1  -2     1933.37     1955.55     13.91 o
   7   1  -2      462.89      466.81      6.65 o
   8   1  -2      342.44      349.50      6.07 o
   9   1  -2      463.51      451.77      7.44 o
  10   1  -2       60.99       53.58      3.05 o
  11   1  -2      575.87      560.57     10.07 o
  12   1  -2      570.81      574.80     19.75 o
  13   1  -2       19.77       18.44      6.72 o
  14   1  -2       32.58       35.78      8.06 o
  15   1  -2      144.84      152.46     15.63 o
  16   1  -2        0.24        6.09      5.93 o
  17   1  -2       46.57       47.58     14.26 o
   0   2  -2      356.80      374.57      9.48 o
   1   2  -2     1559.62     1503.29     11.75 o
   2   2  -2     6182.83     6297.32     31.81 o
   3   2  -2     2558.56     2645.56     15.46 o
   4   2  -2       30.87       38.80      1.56 o
   5   2  -2      762.84      800.58      7.52 o
   6   2  -2      269.48      292.73      4.57 o
   7   2  -2      868.53      898.81     10.19 o
   8   2  -2      554.34      538.15      7.66 o
   9   2  -2       77.62       73.39      3.01 o
  10   2  -2      157.19      149.87      5.48 o
  11   2  -2      815.81      825.54     12.67 o
  12   2  -2       20.58       22.62      3.59 o
  13   2  -2      355.38      355.02     21.45 o
  14   2  -2       52.40       71.86     11.11 o
  15   2  -2        5.64        4.75      5.22 o
  16   2  -2       33.01       37.11      9.15 o
  17   2  -2       49.64       59.40     11.68 o
   1   3  -2      233.51      233.89      4.25 o
   2   3  -2     2942.79     2977.65     20.97 o
   3   3  -2       72.08       83.43      2.56 o
   4   3  -2      436.76      444.88      6.00 o
   5   3  -2      674.65      618.48      7.25 o
   6   3  -2      188.43      205.77      4.92 o
   7   3  -2      142.50      152.71      4.24 o
   8   3  -2       25.79       38.23      2.92 o
   9   3  -2      167.61      173.56      6.33 o
  10   3  -2       96.78       98.73      4.61 o
  11   3  -2      162.50      167.01      6.21 o
  12   3  -2       64.60       68.98      3.87 o
  13   3  -2       56.98       47.57      8.92 o
  14   3  -2      128.98      115.71     13.33 o
  15   3  -2       36.64       33.91      8.50 o
  16   3  -2       40.61       46.97     10.27 o
  17   3  -2        3.75        6.89      7.07 o
   0   4  -2     2028.01     2022.95     23.21 o
   1   4  -2     1741.42     1940.11     19.84 o
   2   4  -2      348.99      368.08      6.13 o
   3   4  -2     1808.62     1847.73     17.23 o
   4   4  -2     2451.94     2632.03     16.45 o
   5   4  -2     1529.44     1616.73     14.84 o
   6   4  -2     2732.76     2705.43     18.97 o
   7   4  -2     1223.35     1256.22     13.01 o
   8   4  -2      160.99      178.34      7.25 o
   9   4  -2      397.25      375.36      8.10 o
  10   4  -2      987.40      949.42     13.46 o
  11   4  -2      394.45      375.90      9.66 o
  12   4  -2        0.77       -0.49      3.76 o
  13   4  -2       26.83       35.08     10.35 o
  14   4  -2       11.46        6.23      6.84 o
  15   4  -2       23.15       32.82      9.16 o
  16   4  -2       59.01       68.48     11.68 o
  17   4  -2       16.38       31.05      9.43 o
   1   5  -2     5041.54     5142.02     40.48 o
   2   5  -2      625.57      622.89      7.60 o
   3   5  -2      653.40      692.73      8.13 o
   4   5  -2     3804.16     4001.25     23.17 o
   5   5  -2      866.74      878.36     10.73 o
   6   5  -2      217.56      203.69      6.26 o
   7   5  -2       27.51       40.44      3.19 o
   8   5  -2      323.46      337.46      8.51 o
   9   5  -2      228.92      218.10      6.37 o
  10   5  -2     1162.19     1215.21     21.36 o
  11   5  -2      375.52      392.84     10.18 o
  12   5  -2      132.64      152.25     10.28 o
  13   5  -2      141.97      155.67     14.62 o
  14   5  -2       67.09       61.06     10.37 o
  15   5  -2      275.76      319.47     22.28 o
  16   5  -2       43.25       56.73     10.72 o
   0   6  -2     3715.92     3766.47     76.33 o
   1   6  -2      290.91      370.06      8.59 o
   2   6  -2     1720.96     1714.42     17.45 o
   3   6  -2      295.49      343.72      6.86 o
   4   6  -2     4373.48     4724.73     43.55 o
   5   6  -2        0.65        2.30      1.65 o
   6   6  -2      209.86      211.37      6.52 o
   7   6  -2      330.66      347.90      8.37 o
   8   6  -2     1543.01     1600.50     19.60 o
   9   6  -2      516.72      471.92     11.90 o
  10   6  -2     1055.73     1112.81     18.53 o
  11   6  -2       51.74       46.30      4.11 o
  12   6  -2       68.96       76.53     10.47 o
  13   6  -2      168.02      167.62     15.12 o
  14   6  -2      205.58      228.82     18.57 o
  15   6  -2        5.04       11.08      7.34 o
  16   6  -2       32.96       53.66     15.01 o
   1   7  -2      678.04      663.12     11.39 o
   2   7  -2     1482.55     1526.44     23.07 o
   3   7  -2     3032.40     3089.88     24.28 o
   4   7  -2     4701.66     4734.14     42.20 o
   5   7  -2      545.46      555.54     13.01 o
   6   7  -2      363.98      428.11      9.52 o
   7   7  -2      979.17     1021.35     16.83 o
   8   7  -2      112.49      128.29      5.70 o
   9   7  -2      622.73      638.70     13.86 o
  10   7  -2      236.61      262.97      9.18 o
  11   7  -2       54.44       43.18      5.26 o
  12   7  -2       12.36       21.72      7.41 o
  13   7  -2      141.88      163.81     15.26 o
  14   7  -2       38.58       29.76     10.65 o
  15   7  -2       77.75       82.19     16.85 o
  16   7  -2       19.19       22.10     10.37 o
   0   8  -2     1948.86     1946.67     34.69 o
   1   8  -2        6.82        7.86      1.58 o
   2   8  -2     3516.26     3525.71     41.03 o
   3   8  -2      949.40      992.14     11.59 o
   4   8  -2       47.52       31.67      2.95 o
   5   8  -2       90.54      105.97      7.59 o
   6   8  -2      952.24     1030.39     24.21 o
   7   8  -2       93.04      120.44     19.05 o
   8   8  -2       69.39       80.11      6.32 o
   9   8  -2       52.83       45.88      5.15 o
  10   8  -2     1403.19     1397.01     25.28 o
  11   8  -2      487.64      434.06     14.31 o
  12   8  -2       28.47       19.36      9.30 o
  13   8  -2       64.82       82.36     15.79 o
  14   8  -2       77.08       78.35     16.49 o
  15   8  -2       84.74       81.47     17.28 o
  16   8  -2        3.36       11.57      9.75 o
   1   9  -2       79.07       90.71      3.40 o
   2   9  -2     2963.53     2981.44     21.52 o
   3   9  -2     4104.23     4421.47     29.60 o
   4   9  -2      569.75      553.88      8.38 o
   5   9  -2      335.52      339.25      9.78 o
   6   9  -2        6.12       18.07      8.62 o
   7   9  -2      398.41      424.00     40.59 o
   8   9  -2       57.58       74.19      9.03 o
   9   9  -2       37.75       38.84      7.34 o
  10   9  -2      555.96      549.15     19.10 o
  11   9  -2      554.20      545.52     18.03 o
  12   9  -2      108.19      108.86     11.85 o
  13   9  -2       13.26        0.18      8.36 o
  14   9  -2       17.06       25.68     12.69 o
  15   9  -2      188.61      185.23     24.28 o
  16   9  -2       13.73       22.57     11.95 o
   0  10  -2     3615.78     3574.68     65.97 o
   1  10  -2     1049.43     1085.24     11.34 o
   2  10  -2     2796.29     2879.48     21.48 o
   3  10  -2      371.06      412.45      7.47 o
   4  10  -2      430.99      442.87      8.40 o
   5  10  -2      116.71      139.75      8.01 o
   6  10  -2        2.46        2.40      4.29 o
   7  10  -2      211.79      246.53     15.88 o
   8  10  -2      792.83      827.11     27.25 o
   9  10  -2      388.34      399.69     16.72 o
  10  10  -2       10.85        9.49      3.18 o
  11  10  -2       18.74       18.41      5.36 o
  12  10  -2      120.10      106.67     12.05 o
  13  10  -2      101.54       93.79     16.91 o
  14  10  -2       46.05       51.96     13.72 o
  15  10  -2       86.92       79.35     16.75 o
  16  10  -2       14.61       29.59      8.79 o
   1  11  -2        1.13        0.00      1.39 o
   2  11  -2     1094.10     1108.49     11.46 o
   3  11  -2      835.31      835.71      9.88 o
   4  11  -2      105.51      146.54      5.41 o
   5  11  -2      699.62      673.81     35.91 o
   6  11  -2      480.06      527.30     16.64 o
   7  11  -2     1085.25     1198.74     26.14 o
   8  11  -2       11.63        4.65      4.43 o
   9  11  -2      338.51      335.41     14.86 o
  10  11  -2       55.22       53.29      6.05 o
  11  11  -2      391.20      382.43     21.15 o
  12  11  -2      260.00      256.35     18.04 o
  13  11  -2       85.12       94.78     17.37 o
  14  11  -2       97.00       96.81     16.70 o
  15  11  -2       67.29       62.71     11.14 o
   0  12  -2     1753.79     1876.16     23.15 o
   1  12  -2      970.93     1052.65     11.63 o
   2  12  -2     1546.54     1565.20     15.16 o
   3  12  -2     1235.53     1235.56     18.90 o
   4  12  -2      946.13      986.09     23.38 o
   5  12  -2      691.81      719.23     14.87 o
   6  12  -2      425.38      421.98     13.09 o
   7  12  -2      231.74      235.42     22.54 o
   8  12  -2      232.56      239.14     12.52 o
   9  12  -2      102.97      131.75     11.15 o
  10  12  -2      216.46      198.94     10.13 o
  11  12  -2       72.11       67.19      6.90 o
  12  12  -2      102.70      101.07      8.40 o
  13  12  -2       73.86       75.60      8.66 o
  14  12  -2       54.77       48.31      7.46 o
  15  12  -2       23.50       13.49     10.54 o
   1  13  -2      725.87      693.95      9.77 o
   2  13  -2      152.54      145.31      4.85 o
   3  13  -2      291.82      297.27      6.34 o
   4  13  -2      145.20      139.86      6.12 o
   5  13  -2      522.63      526.73     11.51 o
   6  13  -2      200.10      222.65      9.94 o
   7  13  -2      185.17      185.46      9.54 o
   8  13  -2       77.27       78.45      6.67 o
   9  13  -2       36.01       33.38      6.15 o
  10  13  -2       10.42       11.89      4.03 o
  11  13  -2      153.41      159.16     10.14 o
  12  13  -2       12.48       11.16      5.20 o
  13  13  -2       17.43        9.93      5.17 o
  14  13  -2       56.69       68.35      8.24 o
  15  13  -2       57.02       34.43      9.44 o
   0  14  -2        9.20       15.63      3.95 o
   1  14  -2      184.20      178.24      4.73 o
   2  14  -2     1756.85     1753.68     18.72 o
   3  14  -2        1.13       -2.45      2.45 o
   4  14  -2       69.71       79.75      3.57 o
   5  14  -2      250.01      242.64      8.15 o
   6  14  -2      257.87      269.43     12.32 o
   7  14  -2      384.42      394.01     13.65 o
   8  14  -2       61.68       58.62      6.75 o
   9  14  -2      250.22      263.89     15.03 o
  10  14  -2       17.55       30.18      5.21 o
  11  14  -2       16.82       11.96      4.48 o
  12  14  -2       98.06       76.51      7.56 o
  13  14  -2      182.80      161.64     10.63 o
  14  14  -2       27.38       32.56      6.47 o
   1  15  -2      291.65      281.90      8.59 o
   2  15  -2      279.29      280.27      6.13 o
   3  15  -2      173.00      171.70      6.01 o
   4  15  -2      634.91      667.86     11.28 o
   5  15  -2       30.56       27.60      6.24 o
   6  15  -2      536.09      539.46     12.62 o
   7  15  -2       17.51       11.43      4.04 o
   8  15  -2       55.03       55.82      7.27 o
   9  15  -2       27.03       33.32      5.17 o
  10  15  -2       10.42        8.55      4.22 o
  11  15  -2       25.44       19.66      4.89 o
  12  15  -2       42.97       42.54      6.90 o
  13  15  -2       89.50       78.29      8.02 o
  14  15  -2       10.36        4.35      4.38 o
   0  16  -2     1697.81     1736.81     24.62 o
   1  16  -2      161.05      167.92      5.82 o
   2  16  -2       81.74       83.87      4.78 o
   3  16  -2      121.28      133.37      5.66 o
   4  16  -2        9.20       14.57      2.28 o
   5  16  -2      323.98      323.64     18.16 o
   6  16  -2      179.02      175.64     10.01 o
   7  16  -2      258.22      234.08     11.14 o
   8  16  -2       27.52       30.30      5.92 o
   9  16  -2       96.15      107.52      8.35 o
  10  16  -2      140.02      143.64      9.77 o
  11  16  -2       69.23       83.98      7.80 o
  12  16  -2      101.82       99.06      8.62 o
  13  16  -2        9.07        4.27      4.51 o
  14  16  -2       51.10       40.97      9.95 o
   1  17  -2      156.43      146.88      4.28 o
   2  17  -2      189.59      176.07      7.84 o
   3  17  -2      228.11      262.17      8.11 o
   4  17  -2      449.16      457.48     16.62 o
   5  17  -2      229.29      238.43      9.21 o
   6  17  -2        7.01        2.50      2.52 o
   7  17  -2      206.04      199.04     10.59 o
   8  17  -2      104.47      108.18      9.75 o
   9  17  -2       48.50       52.03      6.23 o
  10  17  -2       39.74       41.91      6.17 o
  11  17  -2      107.04      111.30      9.06 o
  12  17  -2       22.44       14.71      6.82 o
  13  17  -2       24.80       28.83      6.45 o
   0  18  -2      888.64      901.55     16.60 o
   1  18  -2      571.00      546.34      9.75 o
   2  18  -2      680.39      685.16     15.50 o
   3  18  -2      209.54      186.78      7.57 o
   4  18  -2      463.64      462.37     14.59 o
   5  18  -2       94.86       96.45     10.95 o
   6  18  -2      102.64      132.10     15.28 o
   7  18  -2       52.87       34.43      7.00 o
   8  18  -2       84.45       77.32      7.73 o
   9  18  -2       67.88       93.91      8.34 o
  10  18  -2      173.12      186.53     11.31 o
  11  18  -2       93.73       95.81      8.76 o
  12  18  -2        3.61        1.64      6.56 o
  13  18  -2      148.41      142.41     14.61 o
   1  19  -2       98.67       96.98      4.04 o
   2  19  -2       91.64      102.88      6.75 o
   3  19  -2      574.03      565.33     13.05 o
   4  19  -2      225.72      269.19      9.44 o
   5  19  -2      171.36      177.60     12.33 o
   6  19  -2       89.80       90.56      8.87 o
   7  19  -2       87.34       91.28      8.94 o
   8  19  -2      144.31      156.73     10.20 o
   9  19  -2      256.06      276.85     13.41 o
  10  19  -2       21.41       19.74      5.03 o
  11  19  -2       24.66       23.70      5.53 o
  12  19  -2      215.79      221.21     12.80 o
   0  20  -2      233.05      239.30     14.47 o
   1  20  -2      126.94      114.45      4.89 o
   2  20  -2       81.31       83.65      6.34 o
   3  20  -2       71.51       72.68      7.92 o
   4  20  -2       56.83       46.60      7.18 o
   5  20  -2      178.56      183.34     12.40 o
   6  20  -2      275.75      279.94     14.35 o
   7  20  -2      126.18      114.27      9.77 o
   8  20  -2      103.04      104.98      8.60 o
   9  20  -2       75.14       85.41      8.22 o
  10  20  -2      182.58      196.57     11.92 o
  11  20  -2       55.32       62.14      7.45 o
  12  20  -2        3.64        5.09      6.13 o
   1  21  -2       97.79       97.05      7.10 o
   2  21  -2      111.88      107.27      7.32 o
   3  21  -2      301.84      322.28     11.97 o
   4  21  -2       98.29       83.36      6.93 o
   5  21  -2      126.15      158.89     12.32 o
   6  21  -2       51.38       46.19      8.05 o
   7  21  -2       37.68       62.26     11.78 o
   8  21  -2       13.15       15.06      5.19 o
   9  21  -2        3.79       12.65      4.80 o
  10  21  -2       47.46       43.25      6.75 o
  11  21  -2       73.62       71.41      8.13 o
   0  22  -2      220.79      222.58     14.97 o
   1  22  -2       54.23       55.20      5.93 o
   2  22  -2       79.51       85.59     10.82 o
   3  22  -2       32.79       35.22      6.65 o
   4  22  -2       42.59       30.79      7.04 o
   5  22  -2      114.26       91.25     10.57 o
   6  22  -2       74.72       90.59     10.43 o
   7  22  -2        6.24        6.49      5.01 o
   8  22  -2       95.20      111.94      9.33 o
   9  22  -2      106.59      120.02     10.11 o
  10  22  -2       74.84       75.79      8.96 o
   1  23  -2      114.69      131.73      8.65 o
   2  23  -2       20.95       28.21      5.68 o
   3  23  -2      181.32      220.35     21.85 o
   4  23  -2       81.01       78.83     10.78 o
   5  23  -2       61.08       36.22      7.65 o
   6  23  -2        4.46       -0.22      5.52 o
   7  23  -2      110.53      120.16     14.70 o
   8  23  -2       33.30       22.76      8.50 o
   9  23  -2       93.85      105.57      9.36 o
  10  23  -2       11.58       11.07      5.06 o
   0  24  -2      211.82      183.10     14.54 o
   1  24  -2       32.66       41.22      8.31 o
   2  24  -2      194.20      214.38     21.60 o
   3  24  -2      118.32      135.14     11.04 o
   4  24  -2       27.49       15.59      6.35 o
   5  24  -2       14.79       19.01      9.87 o
   6  24  -2       37.45       16.59      7.02 o
   7  24  -2       10.61        2.38      8.56 o
   8  24  -2       23.05        9.83      6.12 o
   9  24  -2       24.58       23.06     10.04 o
   1  25  -2      127.19      149.43     11.75 o
   2  25  -2        4.07       16.94      7.80 o
   3  25  -2        3.52        5.25      6.75 o
   4  25  -2      180.84      216.69     14.13 o
   5  25  -2       71.38       50.91      8.96 o
   6  25  -2        2.28       -2.27      6.33 o
   7  25  -2       68.02       67.87      9.11 o
   8  25  -2       19.73       10.94      5.64 o
   0  26  -2        7.10       27.55     12.21 o
   1  26  -2       68.54       87.90      9.94 o
   2  26  -2       77.19       81.88     12.28 o
   3  26  -2       80.16       72.70     10.74 o
   4  26  -2       37.79       33.07      8.81 o
   5  26  -2       24.77       21.07      6.34 o
   6  26  -2       47.07       31.06      8.14 o
   1  27  -2       28.42       69.47     29.97 o
   2  27  -2       16.11       36.99      9.94 o
   3  27  -2        8.87       25.99      9.94 o
   4  27  -2       39.42       58.90     14.27 o
   5  27  -2       10.18       11.42      6.96 o
   0  28  -2      119.26      141.63     22.89 o
   1  28  -2        6.25       37.41     10.47 o
   2  28  -2        6.73       46.13     10.77 o
   2   0  -1     5759.41     5682.09     55.42 o
   4   0  -1     7988.06     7731.16     49.07 o
   6   0  -1     1411.32     1446.51     21.85 o
   8   0  -1     1543.33     1654.19     22.70 o
  10   0  -1       43.77       36.36      5.91 o
  12   0  -1      283.52      314.70     26.03 o
  14   0  -1      189.06      170.00     21.32 o
  16   0  -1       44.33       27.45     11.23 o
   0   1  -1      709.34      752.84     16.30 o
   1   1  -1     3150.39     3129.82     27.07 o
   2   1  -1     4673.49     4563.85     23.43 o
   3   1  -1     4338.83     4132.90     21.37 o
   4   1  -1      408.23      433.06      4.79 o
   5   1  -1     2097.32     2206.92     18.04 o
   6   1  -1     4076.66     4178.30     23.71 o
   7   1  -1     1102.54     1168.13     11.71 o
   8   1  -1      215.39      250.63      5.60 o
   9   1  -1      367.64      388.16      7.27 o
  10   1  -1      624.12      637.45     15.72 o
  11   1  -1      216.71      227.14     11.77 o
  12   1  -1      199.16      196.12     14.65 o
  13   1  -1        5.50        5.04      5.17 o
  14   1  -1       33.16       60.91      9.58 o
  15   1  -1      113.79      117.23     13.99 o
  16   1  -1       60.46       53.39     10.45 o
  17   1  -1       42.26       58.23     16.52 o
   1   2  -1     3446.08     3509.83     40.91 o
   2   2  -1     4467.27     4453.59     29.31 o
   3   2  -1      853.19      786.35      7.42 o
   4   2  -1     4108.61     4161.47     20.85 o
   5   2  -1     2583.73     2431.49     15.96 o
   6   2  -1     1593.74     1724.43     16.34 o
   7   2  -1      551.76      554.13      8.62 o
   8   2  -1      149.10      129.58      4.33 o
   9   2  -1      216.69      194.23      4.49 o
  10   2  -1      105.73      100.00      5.78 o
  11   2  -1     1678.57     1675.55     57.93 o
  12   2  -1       25.79       24.52      6.79 o
  13   2  -1       34.94       44.98      8.30 o
  14   2  -1      299.82      283.26     19.05 o
  15   2  -1      196.76      186.56     16.42 o
  16   2  -1       19.50       20.37      7.46 o
  17   2  -1       35.02       41.33     10.07 o
   0   3  -1     9284.23     8621.28    114.78 o
   1   3  -1     3875.69     3709.14     36.10 o
   2   3  -1     4325.67     4396.99     32.89 o
   3   3  -1       95.96       77.00      6.65 o
   4   3  -1     2709.01     2617.54     26.93 o
   5   3  -1      207.31      213.07      4.80 o
   6   3  -1     2601.64     2691.81     21.11 o
   7   3  -1      721.25      769.49     10.81 o
   8   3  -1      232.79      242.01      6.39 o
   9   3  -1      457.82      416.13     10.01 o
  10   3  -1      247.13      226.92      6.13 o
  11   3  -1      182.11      162.38     10.08 o
  12   3  -1      343.65      332.50     19.03 o
  13   3  -1        1.59        2.28      5.46 o
  14   3  -1      107.24      109.31     12.53 o
  15   3  -1       92.32      100.70     12.44 o
  16   3  -1      159.04      203.45     17.89 o
  17   3  -1        0.73       10.84      8.28 o
   1   4  -1     2297.77     2445.44     24.47 o
   2   4  -1     5161.36     4940.62     31.65 o
   3   4  -1    13793.62    13302.52     97.22 o
   4   4  -1     1110.66     1136.15     17.68 o
   5   4  -1     2107.09     2115.20     22.43 o
   6   4  -1      320.22      371.33      8.35 o
   7   4  -1     1842.15     1871.36     16.77 o
   8   4  -1      124.75      135.60      4.08 o
   9   4  -1      878.98      878.50     10.97 o
  10   4  -1       15.76       16.44      1.83 o
  11   4  -1       79.14       66.58      6.98 o
  12   4  -1      406.09      433.83     21.69 o
  13   4  -1        3.34        0.60      5.87 o
  14   4  -1       28.74       30.28      7.52 o
  15   4  -1      151.51      166.83     15.59 o
  16   4  -1       10.15       21.37     10.89 o
  17   4  -1       30.58       55.93     15.22 o
   0   5  -1    14836.71    14857.91    129.14 o
   1   5  -1     4623.84     4538.40     24.84 o
   2   5  -1    28625.37    26907.34    126.55 o
   3   5  -1     1095.31     1094.08     15.11 o
   4   5  -1     3947.33     3995.30     35.21 o
   5   5  -1      909.18      941.13     15.39 o
   6   5  -1     1378.47     1505.52     32.67 o
   7   5  -1       78.21       73.83      5.38 o
   8   5  -1     1151.30     1189.19     17.83 o
   9   5  -1      261.93      278.94      6.56 o
  10   5  -1       13.06       15.40      2.04 o
  11   5  -1      530.69      508.55     11.60 o
  12   5  -1      474.06      475.68     22.93 o
  13   5  -1      334.80      330.74     20.01 o
  14   5  -1      155.90      171.00     19.72 o
  15   5  -1       14.13        4.75      8.45 o
  16   5  -1      169.83      164.53     22.33 o
  17   5  -1       17.70       22.86     14.16 o
   1   6  -1     3195.80     3150.83     19.31 o
   2   6  -1      144.64      173.13      3.88 o
   3   6  -1      832.43      916.20     11.65 o
   4   6  -1     6771.36     6842.87     62.36 o
   5   6  -1       92.59      105.02      5.48 o
   6   6  -1      593.41      636.97     13.69 o
   7   6  -1      723.00      712.49     18.02 o
   8   6  -1      191.52      202.56      7.81 o
   9   6  -1      586.98      637.73     10.55 o
  10   6  -1      428.02      410.59     10.38 o
  11   6  -1       69.00       65.20      3.96 o
  12   6  -1      170.81      180.05      7.78 o
  13   6  -1       15.97       16.50      8.99 o
  14   6  -1      185.12      171.91     21.50 o
  15   6  -1       35.85       45.60     13.65 o
  16   6  -1       73.00       57.59     14.12 o
  17   6  -1        8.62       10.64      6.28 o
   0   7  -1    14679.46    14213.26    101.63 o
   1   7  -1    17002.50    16741.01     71.08 o
   2   7  -1     5021.73     5142.22     28.13 o
   3   7  -1     3541.98     3782.12     30.87 o
   4   7  -1      404.22      459.49      9.76 o
   5   7  -1      419.66      442.73     16.68 o
   6   7  -1       71.21       77.01     12.16 o
   7   7  -1      162.45      189.63      7.61 o
   8   7  -1       83.74       73.31      5.98 o
   9   7  -1     1028.78     1064.68     25.29 o
  10   7  -1      282.76      276.76      9.52 o
  11   7  -1      531.26      506.68     12.58 o
  12   7  -1      169.45      164.16      6.32 o
  13   7  -1       53.56       42.26     11.70 o
  14   7  -1       29.52       28.42     10.88 o
  15   7  -1      169.30      192.83     16.64 o
  16   7  -1       10.63        7.74      6.37 o
  17   7  -1       30.04       52.30     10.17 o
   1   8  -1     1796.94     1885.76     13.31 o
   2   8  -1      652.86      623.19      6.80 o
   3   8  -1     2880.84     2852.71     33.09 o
   4   8  -1      524.23      562.66      8.56 o
   5   8  -1      188.08      219.73      7.08 o
   6   8  -1      710.47      729.24     27.05 o
   7   8  -1      404.52      404.06     10.79 o
   8   8  -1       69.13       62.85      5.60 o
   9   8  -1      522.89      515.18     17.56 o
  10   8  -1      219.63      244.11     12.17 o
  11   8  -1      609.31      640.44     15.20 o
  12   8  -1      192.91      187.24     20.62 o
  13   8  -1       93.84      119.98     17.68 o
  14   8  -1       10.59       18.26      6.78 o
  15   8  -1        0.62       -2.49      5.21 o
  16   8  -1      108.92      137.47     23.65 o
  17   8  -1       18.10       16.67      7.62 o
   0   9  -1      218.70      192.52      6.14 o
   1   9  -1     1030.79     1087.16      9.67 o
   2   9  -1     3663.68     3633.55     25.97 o
   3   9  -1      431.75      482.55      7.19 o
   4   9  -1      865.33      856.65     13.11 o
   5   9  -1     2927.07     3069.78     32.19 o
   6   9  -1      712.51      771.22     13.01 o
   7   9  -1     1088.61     1102.93     20.61 o
   8   9  -1     2159.27     2189.21     36.50 o
   9   9  -1      376.81      324.02     42.82 o
  10   9  -1      283.23      262.66     31.83 o
  11   9  -1      394.16      371.31     15.57 o
  12   9  -1       93.31      112.30     11.74 o
  13   9  -1      161.01      139.75     13.66 o
  14   9  -1      265.24      256.46     18.63 o
  15   9  -1       10.64        8.16      6.10 o
  16   9  -1        5.97        1.29      5.72 o
   1  10  -1      913.01      934.49      8.98 o
   2  10  -1      221.91      217.58      5.03 o
   3  10  -1      933.34      939.07     15.47 o
   4  10  -1     1824.80     1922.66     18.26 o
   5  10  -1      582.02      604.35     12.51 o
   6  10  -1      597.16      672.88     12.65 o
   7  10  -1      586.61      622.97     17.45 o
   8  10  -1      477.25      459.56     14.11 o
   9  10  -1      194.84      198.97     11.49 o
  10  10  -1      169.10      168.48     19.92 o
  11  10  -1      551.44      488.54     22.87 o
  12  10  -1      123.36      120.77     12.21 o
  13  10  -1      230.99      267.62     18.39 o
  14  10  -1        3.15       -0.92      4.84 o
  15  10  -1       17.34       32.47      8.67 o
  16  10  -1       34.04       35.05      9.02 o
   0  11  -1      467.56      483.72      7.54 o
   1  11  -1      248.77      249.66      4.40 o
   2  11  -1      208.11      228.24      5.83 o
   3  11  -1      790.17      816.86     11.60 o
   4  11  -1      964.35     1013.06     12.95 o
   5  11  -1       94.75      102.75      8.13 o
   6  11  -1      656.87      632.72     24.14 o
   7  11  -1       19.25       27.94      4.25 o
   8  11  -1       95.24      106.09      8.96 o
   9  11  -1      713.43      703.80     17.33 o
  10  11  -1      160.81      157.48      8.65 o
  11  11  -1      207.74      220.70     11.75 o
  12  11  -1      218.13      194.59     11.36 o
  13  11  -1       87.79       92.63      8.42 o
  14  11  -1        9.49       12.21      4.35 o
  15  11  -1       19.50       15.41      7.59 o
  16  11  -1        9.95       20.03      7.52 o
   1  12  -1       57.57       48.80      3.02 o
   2  12  -1      477.90      483.04      8.92 o
   3  12  -1      379.71      400.82      8.16 o
   4  12  -1      222.60      222.92      6.13 o
   5  12  -1      424.82      465.05     13.60 o
   6  12  -1      599.13      584.92     17.81 o
   7  12  -1      157.77      163.18      9.15 o
   8  12  -1       33.77       28.90      4.37 o
   9  12  -1      210.71      194.57      9.50 o
  10  12  -1      433.96      466.06     14.71 o
  11  12  -1      383.42      427.83     16.41 o
  12  12  -1      446.84      460.12     17.54 o
  13  12  -1      227.67      241.99     13.10 o
  14  12  -1       13.85       13.97      4.40 o
  15  12  -1        2.63        6.41     10.93 o
  16  12  -1       44.84       44.78      9.53 o
   0  13  -1     3636.09     3691.55     31.54 o
   1  13  -1      359.54      359.91      7.98 o
   2  13  -1      115.80      116.60      5.12 o
   3  13  -1      580.55      548.40     10.00 o
   4  13  -1      412.61      417.63     12.35 o
   5  13  -1      344.32      410.25      9.53 o
   6  13  -1      142.52      158.85     13.01 o
   7  13  -1      235.74      231.80      8.91 o
   8  13  -1     1219.59     1232.32     23.24 o
   9  13  -1     1231.98     1308.31     24.61 o
  10  13  -1      448.92      422.89     14.30 o
  11  13  -1       22.04       18.92      4.46 o
  12  13  -1      204.45      187.19     11.39 o
  13  13  -1       52.73       52.67      6.61 o
  14  13  -1        4.93        8.71      6.39 o
  15  13  -1       28.09       14.44      6.42 o
   1  14  -1     2139.02     2103.13     15.14 o
   2  14  -1      996.92     1013.29     14.61 o
   3  14  -1       31.51       40.43      3.07 o
   4  14  -1      531.05      499.19     15.38 o
   5  14  -1      337.17      344.40      8.26 o
   6  14  -1      376.74      398.60     12.69 o
   7  14  -1      557.01      558.94     15.31 o
   8  14  -1       15.14        9.79      3.58 o
   9  14  -1      130.99      112.37      7.68 o
  10  14  -1       10.50        8.41      3.42 o
  11  14  -1      368.26      355.66     17.68 o
  12  14  -1      130.60      127.65      9.67 o
  13  14  -1      141.76      136.99     10.09 o
  14  14  -1       12.76        4.16      5.01 o
  15  14  -1       29.97       27.24      8.48 o
   0  15  -1     1527.61     1566.36     25.10 o
   1  15  -1       73.64       70.07      3.48 o
   2  15  -1      662.54      658.10     16.88 o
   3  15  -1       51.60       56.75      3.75 o
   4  15  -1      432.23      456.13     12.30 o
   5  15  -1      206.71      211.91      8.28 o
   6  15  -1      440.72      432.68     15.28 o
   7  15  -1        3.69        2.35      3.30 o
   8  15  -1      269.00      296.04     11.86 o
   9  15  -1       17.33       16.12      3.89 o
  10  15  -1      281.56      300.71     12.44 o
  11  15  -1     1009.18     1027.93     23.94 o
  12  15  -1       57.86       57.46      6.76 o
  13  15  -1        9.67        2.82      3.43 o
  14  15  -1       10.34        6.99      5.84 o
  15  15  -1       18.54       15.71      7.02 o
   1  16  -1      950.60      944.83     15.91 o
   2  16  -1        1.08        3.53      2.32 o
   3  16  -1      377.97      368.55      9.69 o
   4  16  -1      204.40      215.83     11.21 o
   5  16  -1      233.94      260.22      9.32 o
   6  16  -1      101.10       89.76      7.75 o
   7  16  -1       31.73       32.93      5.48 o
   8  16  -1      175.70      152.17      8.88 o
   9  16  -1      126.64      120.53      8.15 o
  10  16  -1       67.28       55.14      6.26 o
  11  16  -1      145.33      154.98      9.59 o
  12  16  -1       72.09       70.89      7.47 o
  13  16  -1      119.28      117.36     13.78 o
  14  16  -1       49.78       34.90      8.98 o
   0  17  -1      438.35      488.94     18.66 o
   1  17  -1       21.72       30.59      5.42 o
   2  17  -1      598.93      601.73     12.86 o
   3  17  -1      684.58      672.94     15.24 o
   4  17  -1       56.65       46.99      6.77 o
   5  17  -1      178.26      188.75      8.29 o
   6  17  -1      166.11      195.33     11.07 o
   7  17  -1      467.01      508.42     17.58 o
   8  17  -1       28.55       34.55      4.95 o
   9  17  -1       64.28       60.32      6.22 o
  10  17  -1       71.69       73.12      9.78 o
  11  17  -1       24.69       12.62      6.18 o
  12  17  -1       22.90       17.73      4.47 o
  13  17  -1        8.60        4.78      5.76 o
  14  17  -1       13.05        5.04      5.70 o
   1  18  -1      320.58      349.96     11.79 o
   2  18  -1       41.32       45.39      5.63 o
   3  18  -1       65.39       60.26      6.61 o
   4  18  -1       41.89       27.07      3.76 o
   5  18  -1      557.69      599.58     13.88 o
   6  18  -1      137.71      156.82      8.23 o
   7  18  -1       86.39      119.91      9.26 o
   8  18  -1       35.71       41.68      5.45 o
   9  18  -1      241.20      240.71     11.64 o
  10  18  -1       25.74       26.42      5.33 o
  11  18  -1        1.61        2.67      3.67 o
  12  18  -1      108.56      119.28     13.94 o
  13  18  -1       28.56       17.98     12.23 o
   0  19  -1      393.05      470.50     21.96 o
   1  19  -1      345.78      369.22     12.46 o
   2  19  -1       83.37       81.97      8.07 o
   3  19  -1       23.02       17.80      1.99 o
   4  19  -1      320.74      352.46     12.04 o
   5  19  -1      215.15      194.29      9.31 o
   6  19  -1      341.57      357.14     12.54 o
   7  19  -1      112.24      127.42      9.67 o
   8  19  -1       40.14       45.34      5.94 o
   9  19  -1       22.14       27.42      5.04 o
  10  19  -1       35.51       34.62      6.05 o
  11  19  -1      185.16      191.47     10.95 o
  12  19  -1       30.13       40.02      9.41 o
  13  19  -1       21.58       18.20      7.38 o
   1  20  -1       54.25       55.37      5.85 o
   2  20  -1      372.51      417.49     17.35 o
   3  20  -1      605.59      602.22     29.31 o
   4  20  -1       65.83       57.79      4.58 o
   5  20  -1      192.12      222.13      8.84 o
   6  20  -1      175.85      190.40      9.54 o
   7  20  -1       14.54       17.02      5.25 o
   8  20  -1       50.35       26.47      5.03 o
   9  20  -1      205.95      203.37     11.11 o
  10  20  -1       36.88       39.64      6.06 o
  11  20  -1       12.51       16.46      7.01 o
  12  20  -1       75.16       59.50     10.99 o
   0  21  -1      177.23      203.93     20.42 o
   1  21  -1      312.26      369.17     13.48 o
   2  21  -1      111.37      124.66      8.14 o
   3  21  -1      250.17      286.88     16.55 o
   4  21  -1       89.75       89.44      7.16 o
   5  21  -1        1.65       -1.14      2.54 o
   6  21  -1       76.13       90.06      7.55 o
   7  21  -1      363.82      380.86     17.47 o
   8  21  -1      234.10      245.92     12.31 o
   9  21  -1        4.43       -3.32      4.56 o
  10  21  -1      265.01      244.13     12.47 o
  11  21  -1       52.07       62.24     10.97 o
  12  21  -1       44.72       48.66     10.56 o
   1  22  -1       24.02       39.99      6.10 o
   2  22  -1       22.20       25.23      4.78 o
   3  22  -1      248.28      280.48     12.18 o
   4  22  -1      335.50      353.32     13.56 o
   5  22  -1       52.28       49.45      5.99 o
   6  22  -1       97.40       89.58      7.31 o
   7  22  -1      133.38      123.45     10.30 o
   8  22  -1       83.56       97.02      8.38 o
   9  22  -1       76.65       62.75      7.22 o
  10  22  -1        8.05        2.51      4.49 o
  11  22  -1       42.70       36.25      8.02 o
   0  23  -1      230.61      277.37     22.15 o
   1  23  -1      236.54      255.05     12.09 o
   2  23  -1       36.76       41.92      6.56 o
   3  23  -1       56.68       75.21      9.95 o
   4  23  -1        3.21        5.86      4.04 o
   5  23  -1       50.98       53.32      6.18 o
   6  23  -1       39.21       32.99      6.73 o
   7  23  -1       42.74       42.60      7.24 o
   8  23  -1        5.03        8.37      4.64 o
   9  23  -1       21.35       11.43      5.11 o
  10  23  -1       12.62        8.86      6.40 o
   1  24  -1      229.16      228.79     11.98 o
   2  24  -1       32.87       40.96      8.02 o
   3  24  -1       46.54       60.03      7.08 o
   4  24  -1       47.69       63.07      6.77 o
   5  24  -1       83.79       94.92      9.66 o
   6  24  -1      114.02      126.24     14.20 o
   7  24  -1       79.26       78.56      9.33 o
   8  24  -1       37.32       32.77      5.87 o
   9  24  -1       55.79       49.27      6.96 o
  10  24  -1        6.65       -6.48      6.48 o
   0  25  -1       30.94       34.13     11.80 o
   1  25  -1        2.05        0.49      4.89 o
   2  25  -1       17.49       23.28      5.40 o
   3  25  -1       18.59       20.24      5.66 o
   4  25  -1       33.61       41.30      7.47 o
   5  25  -1       17.06       31.51      9.89 o
   6  25  -1       18.75       24.06      6.77 o
   7  25  -1      119.08      109.72     12.63 o
   8  25  -1       35.88       33.69      6.57 o
   9  25  -1       67.80       59.87      9.59 o
   1  26  -1       33.06       35.96      7.20 o
   2  26  -1       42.49       45.60     11.82 o
   3  26  -1      296.24      335.41     14.94 o
   4  26  -1       17.54       30.17      9.81 o
   5  26  -1       48.51       61.96      8.74 o
   6  26  -1       34.85       39.39      9.00 o
   7  26  -1        5.12        9.29      6.80 o
   8  26  -1       71.37       59.08      7.80 o
   0  27  -1      100.08      101.20     13.23 o
   1  27  -1        0.56        1.69      4.81 o
   2  27  -1       56.73       64.25      7.71 o
   3  27  -1       11.84       23.94     14.63 o
   4  27  -1        9.09       18.13      6.90 o
   5  27  -1        5.31       14.72     13.19 o
   6  27  -1       43.74       39.34     13.37 o
   1  28  -1       14.07       28.11     14.70 o
   2  28  -1       40.21       50.97      9.21 o
   3  28  -1       95.58       84.70     13.43 o
   4  28  -1       36.57       57.45      9.34 o
   0  29  -1       68.34       96.19     21.13 o
   1  29  -1        6.55       20.45     15.59 o
   4   0   0       91.04       98.41      7.55 o
   6   0   0     1663.21     1521.02     38.94 o
   8   0   0     3854.84     4154.78     54.81 o
  10   0   0      223.35      159.19     17.55 o
  12   0   0      526.72      530.66     20.43 o
  14   0   0      104.44      105.59     16.30 o
  16   0   0       93.06       92.72     16.97 o
   2   1   0     1849.34     1868.81     26.36 o
   3   1   0       26.22       18.00      5.92 o
   4   1   0      120.03      140.78      5.16 o
   5   1   0     3232.09     3004.93     31.38 o
   6   1   0        3.31        0.33      1.91 o
   7   1   0      473.48      501.04     11.16 o
   8   1   0     1009.46     1084.40     28.71 o
   9   1   0     2489.70     2538.68     49.32 o
  10   1   0       89.86      100.30      5.51 o
  11   1   0      837.57      857.93     20.04 o
  12   1   0       32.04       47.79      5.11 o
  13   1   0      157.63      179.03     12.34 o
  14   1   0        0.20        2.80      4.72 o
  15   1   0      103.68       77.05     10.88 o
  16   1   0        0.05        4.15      6.28 o
  17   1   0        0.08        0.47      8.46 o
   2   2   0     2753.26     2584.94     28.06 o
   3   2   0     2643.42     2567.88     24.88 o
   4   2   0        4.33        0.20      1.64 o
   5   2   0     2952.85     2932.80     31.32 o
   6   2   0     1101.50     1158.69     19.15 o
   7   2   0       71.12       40.13      3.53 o
   8   2   0     1345.43     1387.36     24.53 o
   9   2   0      155.23      168.18      7.07 o
  10   2   0      144.41      145.45      6.37 o
  11   2   0       15.90       11.13      4.48 o
  12   2   0        0.24        1.02      3.47 o
  13   2   0      961.01      914.64     62.58 o
  14   2   0      247.39      234.54     16.62 o
  15   2   0       26.68       37.48      8.28 o
  16   2   0        1.86        5.34      5.93 o
  17   2   0       14.22       22.80     10.14 o
   1   3   0        1.38        0.10      1.15 o
   2   3   0    26246.14    24754.95    193.69 o
   3   3   0      907.90      948.27     13.66 o
   4   3   0      432.38      370.48      8.94 o
   5   3   0     1141.21     1233.86     18.68 o
   6   3   0      175.28      167.83      6.17 o
   7   3   0       27.65       42.95      1.88 o
   8   3   0        1.96        1.67      2.45 o
   9   3   0      124.76      138.50      6.28 o
  10   3   0       38.23       40.07      4.58 o
  11   3   0        9.30        3.44      4.05 o
  12   3   0      236.18      219.14     16.48 o
  13   3   0      261.76      218.08     15.57 o
  14   3   0      104.24      115.36     16.82 o
  15   3   0        3.25       21.16      6.61 o
  16   3   0       37.78       38.92      8.47 o
  17   3   0        4.00        4.68      6.40 o
   0   4   0     1283.06     1198.36     21.15 o
   1   4   0     3871.47     3509.91     24.81 o
   2   4   0     6278.48     5976.77     57.09 o
   3   4   0     2138.66     2072.06     22.86 o
   4   4   0      451.12      457.09     10.33 o
   5   4   0       58.49       85.34      5.30 o
   6   4   0      804.03      770.35     13.59 o
   7   4   0     4977.75     5155.82     70.19 o
   8   4   0      121.90      156.55      3.90 o
   9   4   0       73.72       87.29      4.23 o
  10   4   0       96.74      126.90      7.23 o
  11   4   0       12.82       40.32     10.42 o
  12   4   0      467.19      381.22     40.24 o
  13   4   0      269.10      253.16     21.31 o
  14   4   0        2.07        3.42      4.86 o
  15   4   0       53.13       46.32      9.51 o
  16   4   0      118.52      130.91     13.68 o
  17   4   0       15.12       12.65      6.61 o
   1   5   0      698.28      683.48      7.93 o
   2   5   0     5327.90     4973.82     31.33 o
   3   5   0     1531.97     1560.40     15.86 o
   4   5   0     3929.62     3906.86     38.05 o
   5   5   0     1250.36     1200.59     15.03 o
   6   5   0     1719.42     1665.11     21.31 o
   7   5   0      803.93      801.12     13.97 o
   8   5   0        0.35        2.31      2.67 o
   9   5   0     1082.47     1085.22     12.65 o
  10   5   0      704.44      734.52     19.06 o
  11   5   0      327.00      337.46     36.52 o
  12   5   0        0.01       -3.12      3.59 o
  13   5   0      454.35      376.42     31.31 o
  14   5   0       18.98       17.98      6.06 o
  15   5   0        4.83        1.95      4.85 o
  16   5   0      155.63      153.94     14.80 o
  17   5   0        0.19        2.18      5.83 o
   0   6   0      588.12      550.69      9.64 o
   1   6   0     3372.00     3232.75     24.16 o
   2   6   0       27.43       46.00      2.05 o
   3   6   0      424.81      449.43      9.05 o
   4   6   0     1497.74     1547.80     15.75 o
   5   6   0       15.82        9.88      2.05 o
   6   6   0        0.57       11.97      2.55 o
   7   6   0      548.31      560.74     15.51 o
   8   6   0     4922.37     4838.93     53.06 o
   9   6   0      153.29      171.65      5.89 o
  10   6   0      204.54      206.11      5.54 o
  11   6   0      130.76      139.53      5.56 o
  12   6   0      107.28      104.46     10.51 o
  13   6   0      185.49      149.28      9.38 o
  14   6   0       56.69       55.91      8.99 o
  15   6   0        3.32       13.94      5.96 o
  16   6   0       61.49       46.86     11.48 o
  17   6   0       30.18       17.25      6.99 o
   1   7   0     1048.89      918.60      9.95 o
   2   7   0     5080.20     5246.13     31.14 o
   3   7   0      571.04      509.80      8.98 o
   4   7   0     5454.35     5541.49     41.76 o
   5   7   0      335.11      346.71      7.51 o
   6   7   0     1314.40     1313.13     16.48 o
   7   7   0      588.17      550.85     14.85 o
   8   7   0       13.49       18.59      3.91 o
   9   7   0     1402.54     1391.14     26.63 o
  10   7   0      333.70      335.40      7.75 o
  11   7   0       12.46        8.68      1.84 o
  12   7   0      328.73      344.10      8.38 o
  13   7   0     1024.96     1061.01     34.16 o
  14   7   0      149.96      149.58     13.56 o
  15   7   0       17.74       12.75      6.00 o
  16   7   0       52.67       49.29      9.17 o
  17   7   0        1.67       -1.02      5.66 o
   0   8   0     3542.34     3889.63     36.79 o
   1   8   0       47.22       41.67      2.39 o
   2   8   0     5270.23     4941.98     30.65 o
   3   8   0      148.36      160.33      4.22 o
   4   8   0      593.09      591.55     10.50 o
   5   8   0      350.68      348.25      7.72 o
   6   8   0       60.82       65.47      4.68 o
   7   8   0       74.47       72.46      8.68 o
   8   8   0       43.79       40.06      4.13 o
   9   8   0      159.00      164.20      9.33 o
  10   8   0      291.21      318.07     13.51 o
  11   8   0      995.22      994.81     16.76 o
  12   8   0       82.79       91.06      3.45 o
  13   8   0       27.65       21.07     11.24 o
  14   8   0       40.31       74.85     10.22 o
  15   8   0       52.27       52.61      9.10 o
  16   8   0       27.59       20.86      7.14 o
  17   8   0       10.45        2.72      6.71 o
   1   9   0     1277.03     1222.33     11.83 o
   2   9   0      109.56      100.06      3.24 o
   3   9   0      488.05      523.05      8.09 o
   4   9   0     1633.48     1568.47     30.64 o
   5   9   0       40.60       41.79      3.15 o
   6   9   0      129.69      212.66     13.06 o
   7   9   0      323.08      301.23      8.21 o
   8   9   0      209.81      204.46      7.75 o
   9   9   0      821.03      795.16     16.25 o
  10   9   0      881.00      869.85     17.68 o
  11   9   0        5.14        6.02      1.94 o
  12   9   0      243.59      284.44      8.26 o
  13   9   0       69.36       90.80     10.73 o
  14   9   0       14.38       22.29      6.95 o
  15   9   0      118.66       92.40     17.45 o
  16   9   0        5.27        8.12      5.94 o
  17   9   0        0.43       -1.39      6.59 o
   0  10   0      751.62      733.09     14.32 o
   1  10   0     1107.18     1144.58     14.08 o
   2  10   0       28.25       23.15      1.90 o
   3  10   0      502.09      522.11      7.96 o
   4  10   0      290.23      287.56      7.71 o
   5  10   0       92.07       96.43      4.76 o
   6  10   0       25.99       30.28      3.03 o
   7  10   0      320.10      299.02     11.32 o
   8  10   0      317.05      327.84      9.87 o
   9  10   0     1544.83     1536.76     24.49 o
  10  10   0      185.90      169.16      7.79 o
  11  10   0       27.11       40.27      3.60 o
  12  10   0        2.14        3.61      2.27 o
  13  10   0      370.46      322.56     19.50 o
  14  10   0      196.59      196.83     21.39 o
  15  10   0      182.65      203.09     16.86 o
  16  10   0       46.68       44.28      9.04 o
   1  11   0     1656.48     1658.02     20.62 o
   2  11   0     3458.39     3657.96     25.17 o
   3  11   0     3364.99     3216.19     44.07 o
   4  11   0        3.78        5.19      1.86 o
   5  11   0     1650.91     1703.60     31.85 o
   6  11   0     1734.66     1794.20     34.90 o
   7  11   0      183.99      197.25     10.13 o
   8  11   0      506.67      450.34     11.88 o
   9  11   0      344.19      348.86     10.70 o
  10  11   0      665.88      651.57     15.31 o
  11  11   0       33.41       40.90      4.70 o
  12  11   0        1.30        3.61      2.04 o
  13  11   0      172.29      192.66     15.40 o
  14  11   0       42.55       37.36     11.85 o
  15  11   0       33.29       42.06      8.84 o
  16  11   0        0.32        3.33      5.53 o
   0  12   0     2837.19     2896.17     35.90 o
   1  12   0       79.88      108.19      4.00 o
   2  12   0      489.10      448.42      5.44 o
   3  12   0      798.06      816.87     10.99 o
   4  12   0     5129.84     5308.99     68.44 o
   5  12   0     1319.78     1309.72     17.50 o
   6  12   0      776.39      788.59     13.95 o
   7  12   0      275.30      271.40      9.59 o
   8  12   0     1071.36     1109.77     26.83 o
   9  12   0      288.32      276.88      9.67 o
  10  12   0       29.90       23.73      3.40 o
  11  12   0        3.78       -1.52      2.99 o
  12  12   0       43.00       45.69      3.70 o
  13  12   0      173.07      199.36     15.84 o
  14  12   0      187.48      210.05     17.47 o
  15  12   0        0.01        1.02      9.36 o
  16  12   0       45.42       43.85      9.07 o
   1  13   0      201.91      172.93      5.62 o
   2  13   0      378.28      402.89      6.51 o
   3  13   0      147.45      147.40      3.51 o
   4  13   0      770.02      757.04     11.84 o
   5  13   0     2603.36     2581.79     27.36 o
   6  13   0        1.85        0.20      2.34 o
   7  13   0      109.71      106.05      5.61 o
   8  13   0      227.78      213.39     10.62 o
   9  13   0      123.87      138.13      9.83 o
  10  13   0        4.76        3.88      2.42 o
  11  13   0      160.36      171.82      9.06 o
  12  13   0      193.06      216.37     11.02 o
  13  13   0      244.92      228.59     17.21 o
  14  13   0        3.68       11.39      6.01 o
  15  13   0       11.26        7.35     11.14 o
  16  13   0       14.62       19.89      7.47 o
   0  14   0     2070.35     2095.16     30.53 o
   1  14   0       10.19       14.76      2.10 o
   2  14   0     2790.07     2923.90     26.63 o
   3  14   0      694.28      753.69      8.76 o
   4  14   0      724.68      731.85      9.80 o
   5  14   0       12.99       12.58      3.25 o
   6  14   0     1781.83     1800.85     23.12 o
   7  14   0     2975.57     3035.11     49.79 o
   8  14   0       40.93       49.43      4.57 o
   9  14   0      686.70      711.27     18.06 o
  10  14   0      581.25      641.03     26.04 o
  11  14   0        1.78        0.02      4.69 o
  12  14   0        1.13       -2.57      5.57 o
  13  14   0      241.17      212.35     16.91 o
  14  14   0        1.72        4.01      5.19 o
  15  14   0       57.32       57.80     10.04 o
   1  15   0      399.41      438.63      9.71 o
   2  15   0       93.34       85.64      4.64 o
   3  15   0       31.38       39.66      3.58 o
   4  15   0      587.95      588.47     12.34 o
   5  15   0       58.68       70.09      4.79 o
   6  15   0      504.56      478.08     15.04 o
   7  15   0        8.50       11.27      3.93 o
   8  15   0      305.72      266.82     11.51 o
   9  15   0       27.52       26.47      5.01 o
  10  15   0      156.00      169.77     14.19 o
  11  15   0       38.18       25.68      6.64 o
  12  15   0      116.41      125.03     13.10 o
  13  15   0        0.06        0.89      8.64 o
  14  15   0      166.56      164.74     15.75 o
  15  15   0       94.14       86.54     11.76 o
   0  16   0       32.31       46.21      4.89 o
   1  16   0       86.61       95.41      6.10 o
   2  16   0      177.33      198.03      6.49 o
   3  16   0      427.02      464.33     10.09 o
   4  16   0        5.19        9.33      1.70 o
   5  16   0        0.05        2.66      2.00 o
   6  16   0     1323.04     1301.67     19.66 o
   7  16   0       45.82       29.21      5.54 o
   8  16   0      407.82      439.56     14.94 o
   9  16   0       55.84       57.80      9.28 o
  10  16   0        2.89       -3.85      4.92 o
  11  16   0       40.44       30.89      7.37 o
  12  16   0      165.35      117.46     15.51 o
  13  16   0      118.99      120.73     13.32 o
  14  16   0       34.20       42.35      8.78 o
  15  16   0       23.51       23.86      6.59 o
   1  17   0       46.72       49.77      4.56 o
   2  17   0      202.71      244.53      9.09 o
   3  17   0        8.16        8.26      2.35 o
   4  17   0      146.85      150.15      4.87 o
   5  17   0     1372.37     1477.61     19.09 o
   6  17   0        6.85        9.15      2.23 o
   7  17   0       25.51       18.31      2.76 o
   8  17   0      524.14      560.06     14.06 o
   9  17   0       95.05       73.10     11.77 o
  10  17   0        8.04       -0.61      4.84 o
  11  17   0      378.65      369.32     21.98 o
  12  17   0        0.00        2.26      5.46 o
  13  17   0        0.07        0.03      5.67 o
  14  17   0       14.94       21.76      7.18 o
   0  18   0      224.18      223.74     22.30 o
   1  18   0      271.36      320.84     14.58 o
   2  18   0       44.97       53.13      4.96 o
   3  18   0      192.79      227.95      9.03 o
   4  18   0        0.10        3.64      2.84 o
   5  18   0      207.30      174.16      6.34 o
   6  18   0      107.48      108.44      4.57 o
   7  18   0        1.21        2.25      2.14 o
   8  18   0     1394.01     1316.42     30.12 o
   9  18   0      102.42      109.45      5.63 o
  10  18   0       29.00       32.66      3.86 o
  11  18   0      158.18      178.12      9.64 o
  12  18   0      252.55      236.15     11.29 o
  13  18   0       57.87       69.16      6.81 o
  14  18   0       98.96      114.28      8.90 o
   1  19   0      634.75      646.23     19.61 o
   2  19   0        1.97        8.57      5.13 o
   3  19   0      750.34      694.42     15.90 o
   4  19   0      390.31      411.52     12.18 o
   5  19   0       67.13       70.19      4.48 o
   6  19   0       23.54       28.42      3.05 o
   7  19   0      268.89      263.25     11.94 o
   8  19   0      188.25      189.49      7.01 o
   9  19   0      148.59      133.01      7.27 o
  10  19   0        0.29        1.84      2.62 o
  11  19   0        2.82       12.84      3.88 o
  12  19   0       86.53      100.76      7.66 o
  13  19   0       34.16       41.30      5.94 o
   0  20   0      746.25      753.18     44.87 o
   1  20   0       38.58       60.28      9.91 o
   2  20   0      280.64      310.04     13.80 o
   3  20   0       34.14       44.50      5.76 o
   4  20   0       12.50       13.65      4.99 o
   5  20   0      217.72      204.76      7.27 o
   6  20   0        5.10        7.59      2.26 o
   7  20   0       20.01       26.61      2.97 o
   8  20   0       49.85       63.27      4.93 o
   9  20   0      345.14      337.33     11.25 o
  10  20   0      282.09      291.17     11.61 o
  11  20   0       13.92       23.68      5.31 o
  12  20   0        8.40        4.46      3.94 o
  13  20   0       48.66       50.71     10.89 o
   1  21   0       67.32       82.72      9.69 o
   2  21   0       86.58       99.88      8.11 o
   3  21   0       21.31       37.89      5.83 o
   4  21   0      120.19      128.20     11.90 o
   5  21   0       47.60       47.16      6.05 o
   6  21   0       14.37       18.82      3.67 o
   7  21   0       14.94       16.18      3.80 o
   8  21   0       15.61        4.64      3.16 o
   9  21   0       14.46       17.13      6.84 o
  10  21   0      118.58      105.91     13.01 o
  11  21   0       14.49       -0.41      6.11 o
  12  21   0        3.46       16.05      7.03 o
   0  22   0       29.24       50.26     10.62 o
   1  22   0       66.31       61.03      6.97 o
   2  22   0        9.94       23.24      7.04 o
   3  22   0       29.38       39.14      6.00 o
   4  22   0        6.50       15.69      4.82 o
   5  22   0      328.61      309.13     13.29 o
   6  22   0        4.01        5.07      5.68 o
   7  22   0        4.71        8.88      4.64 o
   8  22   0        5.30       10.15      4.77 o
   9  22   0       85.93       95.68     13.99 o
  10  22   0       10.69        3.74      5.28 o
  11  22   0       20.74        8.35      5.75 o
   1  23   0      302.74      309.28     13.80 o
   2  23   0       17.03       15.46      5.89 o
   3  23   0      358.08      367.62     14.92 o
   4  23   0       17.58        8.33      4.86 o
   5  23   0        4.35        2.01      6.10 o
   6  23   0       74.34       97.75      8.23 o
   7  23   0       15.91       20.26      5.17 o
   8  23   0       44.54       36.85      8.01 o
   9  23   0        2.32        9.22      8.74 o
  10  23   0       89.27      102.11     13.19 o
  11  23   0        0.12       -2.48      6.69 o
   0  24   0      483.69      468.77     30.45 o
   1  24   0       52.64       47.78      6.70 o
   2  24   0       94.01      117.73      9.47 o
   3  24   0        3.89        7.82      4.54 o
   4  24   0       21.49       20.18      5.23 o
   5  24   0       61.26       62.76      7.22 o
   6  24   0       49.48       63.63      9.42 o
   7  24   0        9.49       14.10      5.43 o
   8  24   0      136.87      123.04     19.24 o
   9  24   0        3.86       -6.05      6.05 o
  10  24   0        6.07        4.95      6.85 o
   1  25   0       34.86       39.84      6.63 o
   2  25   0        5.62        4.03      5.37 o
   3  25   0       38.32       24.08      5.57 o
   4  25   0      185.66      211.59     12.38 o
   5  25   0       47.87       38.96      6.21 o
   6  25   0       16.82       13.16      6.73 o
   7  25   0      200.16      215.63     14.92 o
   8  25   0        2.87       -2.16     11.92 o
   9  25   0       16.52       18.53      7.96 o
   0  26   0       92.54      111.82     13.89 o
   1  26   0       17.67       35.57      6.44 o
   2  26   0        0.28        2.80      4.53 o
   3  26   0        0.73       10.76      5.28 o
   4  26   0        8.43        4.38      5.32 o
   5  26   0       10.77       -1.07      6.29 o
   6  26   0        2.82       11.84     10.75 o
   7  26   0       15.65       -0.10      7.86 o
   8  26   0       87.91       52.07     22.53 o
   1  27   0       88.04       83.97      8.97 o
   2  27   0        3.91       10.73      5.59 o
   3  27   0      109.78      130.04     10.63 o
   4  27   0       57.54       36.79      6.80 o
   5  27   0        4.83        7.07      9.12 o
   6  27   0       92.18       98.51     19.39 o
   7  27   0        7.69       -4.18      9.90 o
   0  28   0       17.02       12.10      7.87 o
   1  28   0      107.76      124.90     10.61 o
   2  28   0      102.12      126.50     10.90 o
   3  28   0        7.26        5.27      6.62 o
   4  28   0        6.30        9.53     11.15 o
   5  28   0        2.84        7.90     10.44 o
   1  29   0       12.48       14.27      6.02 o
   2  29   0        0.13        0.46      6.66 o
   3  29   0        6.15       11.14      9.67 o
   2   0   1     5736.12     5644.64     34.02 o
   4   0   1     7917.91     7652.72     49.91 o
   6   0   1     1433.03     1506.68     17.21 o
   8   0   1     1570.12     1722.86     41.02 o
  10   0   1       44.80       46.23      4.58 o
  12   0   1      285.78      315.97     17.32 o
  14   0   1      184.15      178.35     18.84 o
  16   0   1       46.77       44.81     27.07 o
   0   1   1      655.19      697.90     13.28 o
   1   1   1     3097.13     3137.82     34.62 o
   2   1   1     4717.63     4637.69     20.67 o
   3   1   1     4331.71     4173.98     25.15 o
   4   1   1      397.76      420.93      4.26 o
   5   1   1     2090.63     2187.90     12.30 o
   6   1   1     4099.14     4236.93     22.12 o
   7   1   1     1115.87     1204.52     11.52 o
   8   1   1      209.97      252.79      7.08 o
   9   1   1      365.99      397.45     11.47 o
  10   1   1      635.68      661.85     12.69 o
  11   1   1      218.96      222.43      8.28 o
  12   1   1      184.95      191.36      6.98 o
  13   1   1        4.01        1.85      2.35 o
  14   1   1       31.81       48.11      6.30 o
  15   1   1      114.46      104.87     10.97 o
  16   1   1       60.79       54.73     13.61 o
  17   1   1       41.39       52.82      6.82 o
   1   2   1     3448.21     3509.39     44.43 o
   2   2   1     4479.53     4487.82     26.45 o
   3   2   1      895.29      829.24      6.71 o
   4   2   1     4107.85     4212.58     21.26 o
   5   2   1     2620.74     2425.54     13.86 o
   6   2   1     1606.33     1728.41     12.71 o
   7   2   1      521.75      531.98      6.65 o
   8   2   1      146.89      133.73      3.50 o
   9   2   1      210.41      200.14      7.27 o
  10   2   1      101.46      116.62      5.52 o
  11   2   1     1681.67     1657.08     39.19 o
  12   2   1       24.62       25.72      3.52 o
  13   2   1       35.18       37.22      3.65 o
  14   2   1      296.66      289.54     13.79 o
  15   2   1      201.78      191.73     11.85 o
  16   2   1       18.63       19.98      4.92 o
  17   2   1       35.10       45.51      7.96 o
   0   3   1     9035.58     8705.70     75.32 o
   1   3   1     3782.99     3659.57     27.59 o
   2   3   1     4305.37     4437.84     26.60 o
   3   3   1       95.65       66.92      1.86 o
   4   3   1     2708.97     2646.64     18.75 o
   5   3   1      240.41      245.22      4.29 o
   6   3   1     2671.27     2752.03     19.97 o
   7   3   1      701.54      730.03      8.36 o
   8   3   1      218.69      227.13      4.68 o
   9   3   1      445.58      406.35      6.86 o
  10   3   1      256.36      244.77      8.47 o
  11   3   1      186.71      170.32      6.81 o
  12   3   1      329.91      306.64      9.36 o
  13   3   1        2.21        2.24      3.75 o
  14   3   1      110.34      108.65      8.67 o
  15   3   1       93.30       89.74      8.34 o
  16   3   1      162.03      195.80      9.99 o
  17   3   1        0.75        9.92      5.47 o
   1   4   1     2297.38     2512.42     21.56 o
   2   4   1     5187.05     5046.06     29.69 o
   3   4   1    13946.65    13638.07     62.70 o
   4   4   1     1078.12     1097.56     10.20 o
   5   4   1     2106.25     2150.41     16.23 o
   6   4   1      325.56      373.72      5.76 o
   7   4   1     1862.53     1849.97     18.92 o
   8   4   1      127.00      149.24      3.88 o
   9   4   1      891.09      883.81     11.05 o
  10   4   1       15.75       19.14      3.35 o
  11   4   1       77.04       82.35      7.53 o
  12   4   1      402.60      413.18     14.55 o
  13   4   1        3.07        6.45      4.26 o
  14   4   1       27.83       23.90      6.27 o
  15   4   1      151.62      157.56      9.60 o
  16   4   1       10.12       14.59      4.42 o
  17   4   1       29.72       51.47      5.89 o
   0   5   1    14875.83    14858.29    128.23 o
   1   5   1     4617.14     4602.33     76.10 o
   2   5   1    28620.56    27305.57    127.90 o
   3   5   1     1063.49     1074.73     11.07 o
   4   5   1     3949.27     4065.73     21.48 o
   5   5   1      875.72      880.30      9.72 o
   6   5   1     1372.25     1480.10     13.73 o
   7   5   1       79.56       79.06      2.67 o
   8   5   1     1108.85     1130.17     14.59 o
   9   5   1      260.55      266.18      7.68 o
  10   5   1       10.91       16.10      3.49 o
  11   5   1      536.87      498.75      7.40 o
  12   5   1      471.36      444.87     14.09 o
  13   5   1      340.01      341.61     18.27 o
  14   5   1      157.69      162.29     13.44 o
  15   5   1       13.81       19.27      5.76 o
  16   5   1      171.57      179.31      9.56 o
  17   5   1       17.03       21.95      4.30 o
   1   6   1     3216.77     3140.10     38.70 o
   2   6   1      134.77      155.82      4.93 o
   3   6   1      814.05      908.66     12.16 o
   4   6   1     6826.25     6758.60     31.99 o
   5   6   1       88.84       96.95      2.99 o
   6   6   1      575.34      613.21      7.91 o
   7   6   1      721.34      724.22     10.46 o
   8   6   1      195.48      204.58      3.83 o
   9   6   1      599.47      639.20     17.48 o
  10   6   1      408.92      395.85      7.56 o
  11   6   1       66.60       67.70      3.22 o
  12   6   1      166.47      172.85      6.50 o
  13   6   1       15.17       21.22      5.84 o
  14   6   1      180.45      185.06     11.92 o
  15   6   1       36.44       52.21      6.46 o
  16   6   1       74.95       77.20      6.57 o
  17   6   1        9.00       15.89      4.92 o
   0   7   1    14565.42    13995.32    124.53 o
   1   7   1    17137.77    16838.15    118.53 o
   2   7   1     5000.98     5168.39     52.21 o
   3   7   1     3586.70     3786.50     25.71 o
   4   7   1      419.96      441.43      5.67 o
   5   7   1      437.82      428.06      5.93 o
   6   7   1       74.97       73.21      2.88 o
   7   7   1      169.03      194.62      4.60 o
   8   7   1       85.99       67.10      2.52 o
   9   7   1     1042.70     1012.30     16.09 o
  10   7   1      286.77      265.81      7.96 o
  11   7   1      521.98      479.77      7.05 o
  12   7   1      172.59      162.13      4.52 o
  13   7   1       55.05       50.65      7.59 o
  14   7   1       29.63       42.91      5.74 o
  15   7   1      170.58      181.76     10.78 o
  16   7   1        9.53       10.71      3.61 o
  17   7   1       28.45       38.74      6.20 o
   1   8   1     1772.20     1844.46     18.80 o
   2   8   1      647.85      600.63      8.48 o
   3   8   1     2772.12     2720.86     18.51 o
   4   8   1      543.23      567.18      7.27 o
   5   8   1      197.67      226.86      4.09 o
   6   8   1      715.66      675.85      7.58 o
   7   8   1      385.27      363.01      7.04 o
   8   8   1       69.81       57.76      4.40 o
   9   8   1      530.68      500.63      9.79 o
  10   8   1      222.31      234.69      6.33 o
  11   8   1      623.15      604.67     15.15 o
  12   8   1      195.23      208.31      6.50 o
  13   8   1       88.12      102.42      7.65 o
  14   8   1        9.12       12.99      4.30 o
  15   8   1        0.37        7.27      4.54 o
  16   8   1      107.39      123.76      9.42 o
  17   8   1       18.17       18.10      4.76 o
   0   9   1      220.91      189.98     13.25 o
   1   9   1     1025.69     1054.71     13.12 o
   2   9   1     3705.17     3610.53     37.10 o
   3   9   1      408.68      449.02      6.59 o
   4   9   1      836.59      819.85      9.32 o
   5   9   1     2916.52     2947.19     19.53 o
   6   9   1      716.11      748.42      8.45 o
   7   9   1     1092.13     1090.25     15.11 o
   8   9   1     2125.02     2018.98     30.35 o
   9   9   1      374.81      312.45     12.99 o
  10   9   1      297.68      271.71     10.32 o
  11   9   1      398.12      357.07      8.30 o
  12   9   1       85.51       92.52      4.43 o
  13   9   1      163.72      154.26      9.17 o
  14   9   1      268.85      271.27     12.44 o
  15   9   1       10.93       15.82      5.10 o
  16   9   1        6.51        7.99      4.13 o
   1  10   1      899.86      922.92     11.83 o
   2  10   1      230.59      224.48      5.98 o
   3  10   1      963.58      964.14     11.01 o
   4  10   1     1834.68     1891.75     15.86 o
   5  10   1      583.32      594.57      8.31 o
   6  10   1      598.73      655.56      8.37 o
   7  10   1      575.10      561.06      7.33 o
   8  10   1      481.82      436.65      7.41 o
   9  10   1      198.55      196.19      6.10 o
  10  10   1      180.91      161.09      7.17 o
  11  10   1      552.79      495.45     11.12 o
  12  10   1      123.70      115.26      5.44 o
  13  10   1      226.18      263.53     11.76 o
  14  10   1        3.35       12.01      6.46 o
  15  10   1       16.62       21.28      4.84 o
  16  10   1       33.95       41.98      8.74 o
   0  11   1      490.42      492.92     14.13 o
   1  11   1      230.84      225.59      5.97 o
   2  11   1      216.94      229.43      6.35 o
   3  11   1      810.67      824.02     10.46 o
   4  11   1      949.54      984.44     13.78 o
   5  11   1       96.44       93.10      3.51 o
   6  11   1      639.62      602.93      8.68 o
   7  11   1       20.76       29.18      3.90 o
   8  11   1       95.18      108.98      3.79 o
   9  11   1      693.86      648.92     12.78 o
  10  11   1      167.62      147.32      6.39 o
  11  11   1      209.30      207.06      7.28 o
  12  11   1      208.41      196.02      7.18 o
  13  11   1       86.81       97.08      7.60 o
  14  11   1        9.64       12.27      3.87 o
  15  11   1       21.41       29.22      5.32 o
  16  11   1       10.18        8.80      4.36 o
   1  12   1       63.08       58.28      3.39 o
   2  12   1      466.33      483.10     11.15 o
   3  12   1      393.84      423.21     12.98 o
   4  12   1      223.82      217.01      5.24 o
   5  12   1      428.08      459.76      8.32 o
   6  12   1      602.14      554.50      8.80 o
   7  12   1      162.19      172.87      6.43 o
   8  12   1       30.33       41.36      4.34 o
   9  12   1      196.50      183.40      4.76 o
  10  12   1      436.80      434.62      9.48 o
  11  12   1      386.31      386.79      9.24 o
  12  12   1      452.48      428.38     10.85 o
  13  12   1      227.48      233.95     11.32 o
  14  12   1       12.68       18.30      4.43 o
  15  12   1        2.82        7.99      4.18 o
  16  12   1       44.94       51.89      8.32 o
   0  13   1     3621.13     3599.46     72.02 o
   1  13   1      349.40      345.33      8.39 o
   2  13   1      110.36      104.72      4.34 o
   3  13   1      584.31      547.74     10.26 o
   4  13   1      408.98      418.93      8.08 o
   5  13   1      338.08      408.09     12.41 o
   6  13   1      138.57      145.33      5.08 o
   7  13   1      244.26      234.20      8.37 o
   8  13   1     1243.94     1193.94     16.11 o
   9  13   1     1225.74     1213.95     13.26 o
  10  13   1      442.73      379.92      7.02 o
  11  13   1       23.09       25.81      3.46 o
  12  13   1      209.50      199.88      7.70 o
  13  13   1       48.37       52.07      5.84 o
  14  13   1        5.35        7.42      4.30 o
  15  13   1       27.87       29.58      5.36 o
   1  14   1     2158.03     2073.31     31.39 o
   2  14   1      980.18      987.00     16.14 o
   3  14   1       32.03       35.54      6.17 o
   4  14   1      525.55      492.11     10.87 o
   5  14   1      329.58      325.08     12.86 o
   6  14   1      364.49      368.59      9.40 o
   7  14   1      556.78      555.99     10.39 o
   8  14   1       14.77       12.06      2.30 o
   9  14   1      128.77      121.50      4.33 o
  10  14   1        9.80       13.88      2.90 o
  11  14   1      379.52      354.88     10.08 o
  12  14   1      133.44      145.61      6.83 o
  13  14   1      140.46      143.12      9.18 o
  14  14   1       12.23       15.93      4.45 o
  15  14   1       28.33       19.88      4.74 o
   0  15   1     1567.40     1562.48     31.62 o
   1  15   1       75.73       71.84      4.88 o
   2  15   1      677.46      634.02     13.41 o
   3  15   1       52.63       57.35      4.39 o
   4  15   1      415.40      449.34     15.97 o
   5  15   1      202.61      187.48      9.54 o
   6  15   1      429.16      412.29     10.28 o
   7  15   1        2.52        2.77      2.03 o
   8  15   1      271.85      297.09      7.66 o
   9  15   1       18.17       24.98      3.35 o
  10  15   1      287.10      277.96      6.95 o
  11  15   1     1012.62      961.38     16.97 o
  12  15   1       54.48       47.01      4.37 o
  13  15   1        9.71       18.82      5.03 o
  14  15   1       10.66        9.92      4.12 o
  15  15   1       17.93       20.57      5.54 o
   1  16   1      929.44      902.71     16.73 o
   2  16   1        0.38        2.28      2.86 o
   3  16   1      385.04      379.00     13.41 o
   4  16   1      209.28      203.62      8.94 o
   5  16   1      239.29      247.59     14.79 o
   6  16   1       98.80       81.32      5.72 o
   7  16   1       30.89       28.07      4.01 o
   8  16   1      175.13      145.86      5.57 o
   9  16   1      124.93      130.27      6.15 o
  10  16   1       61.38       58.15      4.65 o
  11  16   1      149.96      156.94      7.19 o
  12  16   1       73.83       69.36      5.11 o
  13  16   1      121.82      111.37      8.29 o
  14  16   1       50.75       49.74      6.37 o
   0  17   1      436.41      462.03     23.75 o
   1  17   1       26.67       34.31      4.23 o
   2  17   1      606.42      575.96     16.05 o
   3  17   1      683.62      632.81     16.14 o
   4  17   1       57.47       33.82      6.28 o
   5  17   1      183.53      170.50      7.00 o
   6  17   1      163.78      183.01      7.47 o
   7  17   1      456.73      443.41     12.16 o
   8  17   1       30.75       38.37      3.26 o
   9  17   1       64.93       67.58      4.65 o
  10  17   1       73.34       84.47      6.00 o
  11  17   1       23.30       18.42      3.42 o
  12  17   1       24.56       21.18      3.46 o
  13  17   1        9.38        5.55      3.73 o
  14  17   1       12.28        7.50      5.01 o
   1  18   1      322.70      317.42     10.58 o
   2  18   1       41.52       51.35      5.84 o
   3  18   1       68.29       55.16      6.29 o
   4  18   1       42.77       42.05      6.15 o
   5  18   1      563.08      555.64     21.86 o
   6  18   1      134.11      144.73      6.24 o
   7  18   1       82.90       88.43      5.20 o
   8  18   1       38.83       44.38      6.01 o
   9  18   1      243.03      224.28     10.10 o
  10  18   1       27.36       27.73      3.81 o
  11  18   1        1.85        3.37      2.76 o
  12  18   1      109.33      120.77      6.76 o
  13  18   1       29.11       21.67      4.72 o
   0  19   1      398.87      482.02     23.34 o
   1  19   1      350.62      358.77     11.64 o
   2  19   1       88.17       70.78      5.61 o
   3  19   1       24.97       26.36      4.17 o
   4  19   1      313.45      337.18     10.97 o
   5  19   1      218.95      196.79     12.97 o
   6  19   1      336.11      320.98     10.85 o
   7  19   1      110.72      102.60      6.60 o
   8  19   1       38.08       37.45      4.19 o
   9  19   1       21.29       17.73      3.81 o
  10  19   1       34.23       35.88      5.21 o
  11  19   1      185.50      185.35      8.11 o
  12  19   1       29.01       30.08      4.56 o
  13  19   1       22.05       17.16      5.53 o
   1  20   1       48.52       45.81      5.05 o
   2  20   1      376.10      366.89     11.98 o
   3  20   1      604.96      563.90     16.88 o
   4  20   1       62.11       52.69      6.70 o
   5  20   1      193.04      217.03     10.56 o
   6  20   1      179.68      216.42     12.53 o
   7  20   1       13.18       11.08      3.05 o
   8  20   1       49.62       38.51      4.17 o
   9  20   1      209.76      190.31      9.46 o
  10  20   1       35.93       39.66      7.04 o
  11  20   1       13.43       13.28      3.59 o
  12  20   1       74.29       61.16      6.64 o
   0  21   1      182.91      184.17     15.56 o
   1  21   1      315.28      325.52     14.01 o
   2  21   1      116.60      100.26      6.87 o
   3  21   1      249.62      278.97     10.71 o
   4  21   1       88.51       80.51      6.09 o
   5  21   1        1.91        4.74      4.82 o
   6  21   1       76.64       85.13      8.65 o
   7  21   1      361.41      379.76     16.44 o
   8  21   1      238.23      249.89     14.83 o
   9  21   1        4.12        3.48      7.23 o
  10  21   1      262.67      263.60     12.72 o
  11  21   1       53.36       53.61      6.43 o
  12  21   1       43.14       52.25      9.80 o
   1  22   1       23.58       22.20      5.49 o
   2  22   1       22.17       19.30      5.41 o
   3  22   1      249.97      259.81     13.04 o
   4  22   1      330.88      331.75     16.18 o
   5  22   1       54.40       40.43      8.33 o
   6  22   1       96.33       92.02      9.12 o
   7  22   1      125.81      126.70     11.30 o
   8  22   1       84.48       82.26      9.20 o
   9  22   1       72.49       72.58     10.72 o
  10  22   1        8.87       12.24      4.68 o
  11  22   1       44.22       43.91      6.49 o
   0  23   1      226.86      256.58     19.03 o
   1  23   1      232.69      227.70     12.62 o
   2  23   1       34.55       20.76      5.82 o
   3  23   1       59.13       58.32      9.06 o
   4  23   1        2.89       11.51      5.53 o
   5  23   1       53.28       47.45      7.57 o
   6  23   1       41.83       34.04      6.60 o
   7  23   1       40.74       37.01     13.47 o
   8  23   1        5.41       11.39      4.93 o
   9  23   1       20.83       14.31      6.18 o
  10  23   1       12.78        8.66      4.32 o
   1  24   1      227.33      217.15     12.72 o
   2  24   1       32.95       10.98      5.21 o
   3  24   1       45.13       49.31      7.99 o
   4  24   1       49.47       43.00      8.57 o
   5  24   1       83.09       73.48      7.74 o
   6  24   1      113.68      133.17     20.88 o
   7  24   1       79.69       81.85     12.52 o
   8  24   1       39.21       44.65      7.58 o
   9  24   1       55.12       59.52     10.37 o
  10  24   1        7.09       19.31      7.57 o
   0  25   1       32.37       22.56     19.77 o
   1  25   1        2.28       -4.56      5.23 o
   2  25   1       16.47        8.17      6.27 o
   3  25   1       17.15        8.97      5.21 o
   4  25   1       33.29       20.60      7.07 o
   5  25   1       16.14       18.97      6.17 o
   6  25   1       19.79       27.65      8.51 o
   7  25   1      120.79       98.50     13.99 o
   8  25   1       37.12       26.39      8.23 o
   9  25   1       65.79       72.57      9.41 o
   1  26   1       33.14       20.76      6.06 o
   2  26   1       40.53       24.99      5.98 o
   3  26   1      299.44      326.29     19.05 o
   4  26   1       18.30        3.35      5.10 o
   5  26   1       46.90       24.65      7.79 o
   6  26   1       34.38       46.61     10.82 o
   7  26   1        4.30       14.52      8.07 o
   8  26   1       71.87       73.06      9.44 o
   0  27   1       93.60       68.11     11.97 o
   1  27   1        0.66       -6.11      6.11 o
   2  27   1       59.95       54.20      7.95 o
   3  27   1       12.23        8.19     12.36 o
   4  27   1        8.01        3.65      5.52 o
   5  27   1        5.57       10.04     10.29 o
   6  27   1       43.37       42.80     10.50 o
   1  28   1       12.23        1.76      6.90 o
   2  28   1       40.52       39.82      8.51 o
   3  28   1       96.56       80.62      9.21 o
   4  28   1       34.20       38.39      8.14 o
   0  29   1       67.03       38.06     13.71 o
   1  29   1        6.37       -5.72      5.72 o
   0   0   2    36689.70    34585.90    284.73 o
   2   0   2     1723.66     1746.52     20.29 o
   4   0   2      207.95      246.78      6.67 o
   6   0   2     3833.01     3716.02     38.93 o
   8   0   2     1506.91     1530.69     47.88 o
  10   0   2     1194.19     1166.56     38.82 o
  12   0   2     1682.76     1613.69     69.97 o
  14   0   2       80.18       80.53     12.01 o
  16   0   2       40.90       64.63     10.75 o
   1   1   2     1794.12     1681.38     14.96 o
   2   1   2     2502.90     2379.46     18.68 o
   3   1   2     2064.22     2027.98     15.99 o
   4   1   2     1080.19     1129.22     10.50 o
   5   1   2      816.63      783.86      8.19 o
   6   1   2     1910.35     1888.15     20.92 o
   7   1   2      474.76      459.84      9.90 o
   8   1   2      334.15      330.28      6.30 o
   9   1   2      470.80      449.21      9.87 o
  10   1   2       59.41       47.67      3.35 o
  11   1   2      593.39      573.60     10.51 o
  12   1   2      552.31      542.83     11.46 o
  13   1   2       20.55       26.02      4.69 o
  14   1   2       30.78       43.65      5.72 o
  15   1   2      140.83      119.86      9.06 o
  16   1   2        0.27        4.56      4.09 o
  17   1   2       46.45       38.67      7.92 o
   0   2   2      381.66      382.79      9.17 o
   1   2   2     1607.30     1485.71     14.79 o
   2   2   2     6191.91     6130.12     35.56 o
   3   2   2     2603.42     2602.31     21.30 o
   4   2   2       24.95       28.92      1.82 o
   5   2   2      763.81      785.66      9.14 o
   6   2   2      267.47      273.31      5.43 o
   7   2   2      883.96      884.24     10.41 o
   8   2   2      558.91      507.67     10.47 o
   9   2   2       78.29       69.31      4.39 o
  10   2   2      151.18      145.62      5.30 o
  11   2   2      817.67      813.98     22.75 o
  12   2   2       20.40       23.27      2.49 o
  13   2   2      361.64      352.64     13.63 o
  14   2   2       55.48       67.47      6.65 o
  15   2   2        6.37        3.33      3.68 o
  16   2   2       31.59       33.00      5.84 o
  17   2   2       49.84       43.22      8.39 o
   1   3   2      261.50      247.08      8.26 o
   2   3   2     2967.68     2946.73     24.57 o
   3   3   2       64.39       68.23      2.94 o
   4   3   2      443.58      441.20      7.97 o
   5   3   2      672.17      609.04      8.33 o
   6   3   2      184.48      191.64      4.59 o
   7   3   2      144.21      147.92      4.47 o
   8   3   2       28.41       35.08      2.74 o
   9   3   2      164.88      164.97      5.24 o
  10   3   2       99.28       92.45      3.38 o
  11   3   2      157.76      153.12     10.45 o
  12   3   2       60.11       59.52      4.27 o
  13   3   2       57.87       51.89      5.77 o
  14   3   2      127.97      115.93      8.45 o
  15   3   2       36.50       34.10      5.80 o
  16   3   2       40.01       48.82      6.50 o
  17   3   2        3.58        6.26      5.66 o
   0   4   2     2021.76     1919.71     27.20 o
   1   4   2     1695.63     1815.60     18.08 o
   2   4   2      344.76      350.82     11.43 o
   3   4   2     1791.57     1726.37     20.64 o
   4   4   2     2466.23     2536.20     30.72 o
   5   4   2     1558.39     1586.08     18.91 o
   6   4   2     2720.98     2597.64     24.52 o
   7   4   2     1212.78     1198.20     12.35 o
   8   4   2      151.45      161.78      4.59 o
   9   4   2      387.43      349.78      8.38 o
  10   4   2      966.61      924.45     17.42 o
  11   4   2      389.71      349.07      8.50 o
  12   4   2        0.56        3.17      2.53 o
  13   4   2       27.73       28.08      4.71 o
  14   4   2       11.12        4.87      3.41 o
  15   4   2       24.95       34.22      6.19 o
  16   4   2       59.44       66.51      9.11 o
  17   4   2       17.42       17.54      6.02 o
   1   5   2     5030.60     4791.29     36.62 o
   2   5   2      618.61      595.68     11.60 o
   3   5   2      658.07      645.26     12.39 o
   4   5   2     3834.05     3869.59     49.19 o
   5   5   2      894.84      822.48     11.40 o
   6   5   2      217.11      184.23      4.23 o
   7   5   2       30.77       37.07      2.23 o
   8   5   2      316.43      305.41      6.29 o
   9   5   2      220.91      211.42      5.73 o
  10   5   2     1182.57     1203.58     17.49 o
  11   5   2      370.83      376.66      9.13 o
  12   5   2      135.42      147.72      6.75 o
  13   5   2      147.65      154.13      9.10 o
  14   5   2       69.20       75.56      6.91 o
  15   5   2      274.89      306.53     13.77 o
  16   5   2       43.11       43.70      7.76 o
   0   6   2     3656.62     3449.16     42.24 o
   1   6   2      292.39      344.86      8.80 o
   2   6   2     1700.51     1587.69     18.79 o
   3   6   2      283.54      300.45      9.95 o
   4   6   2     4318.14     4449.22     34.93 o
   5   6   2        1.24        2.72      1.02 o
   6   6   2      209.08      197.26      4.23 o
   7   6   2      335.14      335.56      6.15 o
   8   6   2     1590.04     1590.39     15.99 o
   9   6   2      520.69      457.76      8.15 o
  10   6   2     1031.80     1066.95     17.89 o
  11   6   2       54.15       54.34      3.50 o
  12   6   2       73.65       82.52      4.51 o
  13   6   2      170.30      180.31      8.44 o
  14   6   2      198.07      193.66      9.15 o
  15   6   2        5.53        3.83      4.89 o
  16   6   2       34.28       52.77      8.35 o
   1   7   2      705.63      663.24     10.16 o
   2   7   2     1480.92     1453.40     15.69 o
   3   7   2     3002.60     2875.79     40.69 o
   4   7   2     4652.95     4470.42     33.31 o
   5   7   2      539.19      507.13      7.64 o
   6   7   2      377.62      422.35      7.33 o
   7   7   2      984.51      967.47     11.48 o
   8   7   2      117.01      126.49      3.71 o
   9   7   2      618.19      615.20      9.85 o
  10   7   2      241.92      263.80      6.97 o
  11   7   2       54.48       46.72      3.65 o
  12   7   2       12.93       11.68      2.36 o
  13   7   2      145.69      152.35      7.68 o
  14   7   2       38.27       44.18      4.80 o
  15   7   2       73.78       73.88      8.13 o
  16   7   2       19.86       13.42      6.90 o
   0   8   2     1929.42     1885.38     48.56 o
   1   8   2        3.46        4.38      1.53 o
   2   8   2     3503.35     3437.50     46.25 o
   3   8   2      935.92      914.53     16.07 o
   4   8   2       45.06       26.73      1.97 o
   5   8   2       96.31      110.66      3.62 o
   6   8   2      913.60      928.11     11.50 o
   7   8   2      102.19       94.71      4.00 o
   8   8   2       81.07       82.53      2.95 o
   9   8   2       52.18       39.68      2.47 o
  10   8   2     1403.24     1342.30     21.56 o
  11   8   2      475.28      453.95     10.80 o
  12   8   2       31.12       28.20      2.80 o
  13   8   2       65.84       60.39      6.21 o
  14   8   2       77.00       67.64      6.86 o
  15   8   2       84.49       85.77      9.84 o
  16   8   2        3.29        6.72      5.26 o
   1   9   2       73.88       84.71      5.00 o
   2   9   2     2938.68     2819.67     30.84 o
   3   9   2     4160.82     4210.97     63.80 o
   4   9   2      577.38      530.38     10.51 o
   5   9   2      334.51      318.20      6.30 o
   6   9   2        6.76        3.41      1.44 o
   7   9   2      406.80      383.66      8.13 o
   8   9   2       58.51       56.68      2.65 o
   9   9   2       40.23       30.94      2.16 o
  10   9   2      562.81      537.57      9.09 o
  11   9   2      562.02      537.93     10.64 o
  12   9   2      109.29      116.86      5.14 o
  13   9   2       12.45        5.51      3.60 o
  14   9   2       17.43       15.81      4.31 o
  15   9   2      188.85      170.05     13.21 o
  16   9   2       15.01       22.71      6.57 o
   0  10   2     3576.60     3380.43     74.82 o
   1  10   2     1047.48     1053.15     17.63 o
   2  10   2     2729.08     2739.97     34.40 o
   3  10   2      347.90      362.97      9.71 o
   4  10   2      446.70      467.18     11.19 o
   5  10   2      121.25      140.42      4.40 o
   6  10   2        1.63        0.41      1.59 o
   7  10   2      207.66      198.12      6.50 o
   8  10   2      788.43      737.16     12.94 o
   9  10   2      385.00      376.11      6.74 o
  10  10   2       12.39        9.08      1.69 o
  11  10   2       19.00       15.97      2.55 o
  12  10   2      119.82      123.10      5.32 o
  13  10   2      108.97       97.41      7.59 o
  14  10   2       48.21       42.44      7.25 o
  15  10   2       89.23       83.33      9.78 o
  16  10   2       15.28       24.15      6.92 o
   1  11   2        1.92        2.72      2.27 o
   2  11   2     1127.64     1105.21     17.44 o
   3  11   2      857.57      812.91     15.06 o
   4  11   2      106.58      137.40      6.43 o
   5  11   2      719.64      666.46     10.32 o
   6  11   2      489.46      485.21      9.57 o
   7  11   2     1083.73     1095.58     17.46 o
   8  11   2       12.51       -2.03      2.23 o
   9  11   2      333.71      283.92      8.87 o
  10  11   2       55.07       52.92      3.36 o
  11  11   2      392.10      365.31      9.33 o
  12  11   2      251.17      240.22      8.55 o
  13  11   2       91.64       96.79      7.64 o
  14  11   2       94.93       91.38      9.89 o
  15  11   2       66.01       54.85      8.38 o
   0  12   2     1834.52     1870.39     37.69 o
   1  12   2      991.04     1053.10     17.28 o
   2  12   2     1537.51     1463.27     29.69 o
   3  12   2     1230.41     1184.02     21.29 o
   4  12   2      942.36      927.92     17.42 o
   5  12   2      675.76      659.57     14.56 o
   6  12   2      409.11      347.02      8.34 o
   7  12   2      235.32      217.41      6.87 o
   8  12   2      240.17      213.56      7.33 o
   9  12   2      104.15       97.87      5.09 o
  10  12   2      214.52      189.41      6.10 o
  11  12   2       71.06       68.56      5.60 o
  12  12   2       99.03      105.27      5.87 o
  13  12   2       72.99       68.09      6.71 o
  14  12   2       55.98       52.27      7.84 o
  15  12   2       22.71       11.38      5.50 o
   1  13   2      708.61      661.18     16.88 o
   2  13   2      150.22      146.64      7.16 o
   3  13   2      295.17      304.59     10.12 o
   4  13   2      153.77      156.40      7.46 o
   5  13   2      508.62      494.76     14.99 o
   6  13   2      205.71      198.39      6.55 o
   7  13   2      188.37      165.79      6.19 o
   8  13   2       76.28       65.81      4.36 o
   9  13   2       36.06       25.44      3.74 o
  10  13   2        9.53        3.16      3.04 o
  11  13   2      155.80      150.70      6.88 o
  12  13   2       12.50       10.30      2.80 o
  13  13   2       16.50       16.82      5.85 o
  14  13   2       56.12       46.82      7.56 o
  15  13   2       55.95       51.88      8.49 o
   0  14   2       15.74       24.49      6.54 o
   1  14   2      184.30      182.81      9.59 o
   2  14   2     1771.85     1675.28     27.16 o
   3  14   2        0.81        4.31      2.84 o
   4  14   2       72.16       83.43      6.99 o
   5  14   2      247.48      237.60     10.94 o
   6  14   2      265.32      263.52      7.66 o
   7  14   2      381.15      346.96      8.95 o
   8  14   2       59.68       52.15      4.97 o
   9  14   2      252.32      235.26      9.52 o
  10  14   2       16.39       19.38      3.62 o
  11  14   2       17.41        8.36      2.85 o
  12  14   2       96.89       80.99      5.44 o
  13  14   2      186.43      172.85     12.82 o
  14  14   2       26.71       26.08      6.64 o
   1  15   2      282.12      283.69     12.73 o
   2  15   2      288.27      264.91      9.91 o
   3  15   2      179.69      174.13     14.90 o
   4  15   2      621.39      644.54     17.84 o
   5  15   2       31.13       34.70      5.75 o
   6  15   2      526.11      515.03     16.26 o
   7  15   2       18.74       14.16      3.09 o
   8  15   2       55.24       41.45      4.53 o
   9  15   2       25.32       23.42      4.97 o
  10  15   2        9.65        3.50      2.61 o
  11  15   2       25.85       22.69      3.44 o
  12  15   2       40.68       39.69      4.72 o
  13  15   2       87.93       79.19      9.15 o
  14  15   2       11.29        3.73      5.16 o
   0  16   2     1736.43     1684.36     42.31 o
   1  16   2      162.20      186.19     10.46 o
   2  16   2       78.20       94.76      7.69 o
   3  16   2      125.29      128.26     10.05 o
   4  16   2        8.43       28.56      8.23 o
   5  16   2      334.88      333.62     13.41 o
   6  16   2      180.06      161.80      9.65 o
   7  16   2      257.46      226.88      8.61 o
   8  16   2       27.31       29.81      4.16 o
   9  16   2       91.87       92.90      5.58 o
  10  16   2      142.30      140.08      6.89 o
  11  16   2       65.88       53.96      4.63 o
  12  16   2      103.22      109.54      7.43 o
  13  16   2        9.94        8.04      4.87 o
  14  16   2       52.04       59.29      8.36 o
   1  17   2      161.42      148.14      9.64 o
   2  17   2      183.84      188.90     10.77 o
   3  17   2      233.06      276.87     12.49 o
   4  17   2      443.97      456.80     15.92 o
   5  17   2      229.08      220.27     11.32 o
   6  17   2        7.49        7.35      4.32 o
   7  17   2      199.68      160.74      9.87 o
   8  17   2      109.80       99.34      5.40 o
   9  17   2       47.28       44.57      4.18 o
  10  17   2       42.99       41.76      4.24 o
  11  17   2      104.57       92.88      6.87 o
  12  17   2       21.79       16.54      3.66 o
  13  17   2       26.06       15.02      5.50 o
   0  18   2      889.99      915.80     32.50 o
   1  18   2      566.11      542.00     17.70 o
   2  18   2      667.10      630.28     19.00 o
   3  18   2      218.47      211.76     11.33 o
   4  18   2      453.87      443.16     16.12 o
   5  18   2       95.98       99.18      8.15 o
   6  18   2      106.71      125.94      9.17 o
   7  18   2       50.85       42.46      4.78 o
   8  18   2       90.35       76.41      5.45 o
   9  18   2       67.39       78.60      5.44 o
  10  18   2      170.68      179.19      8.03 o
  11  18   2       92.59       85.69      6.88 o
  12  18   2        4.06       -0.67      3.89 o
  13  18   2      146.89      137.19     14.26 o
   1  19   2      100.48      115.29     11.08 o
   2  19   2       92.71      119.41      9.15 o
   3  19   2      585.45      543.57     18.25 o
   4  19   2      224.22      253.12     12.65 o
   5  19   2      169.45      185.67     11.09 o
   6  19   2       84.62       68.93      7.34 o
   7  19   2       80.80       80.54      6.43 o
   8  19   2      143.27      137.14      8.13 o
   9  19   2      253.00      249.55     10.33 o
  10  19   2       22.51       21.82      4.20 o
  11  19   2       24.79       21.50      4.30 o
  12  19   2      216.57      203.04     11.61 o
   0  20   2      235.28      211.58     17.25 o
   1  20   2      129.74      132.58      9.86 o
   2  20   2       89.39      119.73     10.19 o
   3  20   2       70.77       65.15      8.68 o
   4  20   2       54.01       44.62      7.60 o
   5  20   2      179.76      175.25     11.07 o
   6  20   2      283.47      265.53     13.42 o
   7  20   2      125.75      105.04      7.41 o
   8  20   2      106.00      111.50      7.66 o
   9  20   2       75.85       69.71      8.99 o
  10  20   2      181.36      178.27     10.76 o
  11  20   2       52.27       48.74      6.79 o
  12  20   2        2.82        1.81     13.05 o
   1  21   2       97.76      109.44      9.38 o
   2  21   2      108.54      120.15      9.72 o
   3  21   2      292.93      326.16     14.96 o
   4  21   2       91.84       84.44      8.45 o
   5  21   2      124.51      134.36     10.14 o
   6  21   2       51.27       57.54      7.27 o
   7  21   2       39.03       45.99      6.78 o
   8  21   2       12.92       15.31      4.12 o
   9  21   2        3.99        3.82      5.12 o
  10  21   2       49.88       43.85      8.29 o
  11  21   2       73.03       66.28     11.03 o
   0  22   2      219.77      201.61     17.55 o
   1  22   2       54.34       65.37     13.10 o
   2  22   2       77.70       94.59      9.08 o
   3  22   2       34.56       48.46      6.95 o
   4  22   2       39.85       44.07      6.75 o
   5  22   2      114.90      114.31      9.70 o
   6  22   2       74.82       82.71      8.51 o
   7  22   2        6.65        5.12      4.72 o
   8  22   2       94.49       90.57      8.95 o
   9  22   2      107.28      112.15     11.30 o
  10  22   2       78.94       54.23      8.59 o
   1  23   2      112.28      135.42     11.56 o
   2  23   2       22.05       27.59      7.60 o
   3  23   2      182.18      193.84     12.51 o
   4  23   2       77.85       81.91      8.58 o
   5  23   2       61.65       60.65      8.00 o
   6  23   2        4.38       12.89      6.56 o
   7  23   2      109.47      121.98     10.13 o
   8  23   2       31.75       23.37      5.68 o
   9  23   2       95.93      102.41     11.00 o
  10  23   2       12.51        3.15      5.70 o
   0  24   2      220.34      205.41     18.54 o
   1  24   2       32.93       45.89      8.58 o
   2  24   2      186.90      193.07     12.72 o
   3  24   2      118.92      136.67     11.02 o
   4  24   2       28.39       39.46      6.94 o
   5  24   2       16.22        8.79      7.46 o
   6  24   2       39.08       40.82      7.12 o
   7  24   2       12.04        9.33      5.05 o
   8  24   2       22.14       29.94      6.92 o
   9  24   2       24.88       26.57      7.69 o
   1  25   2      126.53      129.61     11.13 o
   2  25   2        4.03       19.08      6.69 o
   3  25   2        2.94       10.49      5.67 o
   4  25   2      185.43      195.13     18.16 o
   5  25   2       69.90       60.59      8.10 o
   6  25   2        2.08       13.07      5.76 o
   7  25   2       67.70       85.46      9.12 o
   8  25   2       20.20       16.08      5.87 o
   0  26   2        8.37       23.45      9.26 o
   1  26   2       67.93       77.32      8.98 o
   2  26   2       76.12       77.94      9.29 o
   3  26   2       79.29       87.20      9.52 o
   4  26   2       38.04       36.42      7.43 o
   5  26   2       25.49       30.27      6.68 o
   6  26   2       48.40       53.89      8.35 o
   1  27   2       28.25       46.27     14.87 o
   2  27   2       15.68       27.18     12.15 o
   3  27   2        8.48       22.48      6.61 o
   4  27   2       39.81       42.66      7.60 o
   5  27   2        9.44       14.12      5.58 o
   0  28   2      120.81      124.77     18.75 o
   1  28   2        5.98       15.85     11.31 o
   2  28   2        7.67       13.70      6.34 o
   2   0   3     2234.60     2201.65     55.45 o
   4   0   3     2070.63     2005.52     56.97 o
   6   0   3     1398.71     1449.19     28.25 o
   8   0   3     1986.44     1872.60     40.21 o
  10   0   3      712.22      690.82     25.29 o
  12   0   3      207.11      224.96     15.86 o
  14   0   3      157.65      158.73     14.81 o
  16   0   3       22.19       13.72     11.89 o
   0   1   3     2382.12     2307.05     57.60 o
   1   1   3      191.49      199.02      6.06 o
   2   1   3     1274.37     1220.48     16.40 o
   3   1   3      286.34      290.32      7.07 o
   4   1   3     1637.59     1698.82     18.55 o
   5   1   3      233.19      255.76      6.65 o
   6   1   3      641.75      662.95     10.14 o
   7   1   3      157.75      156.25      7.83 o
   8   1   3      111.92      121.94      6.36 o
   9   1   3     1983.02     1905.23     34.87 o
  10   1   3      205.38      206.01     12.54 o
  11   1   3      379.44      396.14     14.04 o
  12   1   3       27.84       32.60      5.29 o
  13   1   3       24.05       21.14      4.84 o
  14   1   3       46.91       51.55      6.51 o
  15   1   3       26.23       32.21      7.07 o
  16   1   3       36.52       22.22      8.88 o
   1   2   3     2217.84     2126.62     24.79 o
   2   2   3     1884.05     1919.51     19.14 o
   3   2   3      463.92      437.70      8.67 o
   4   2   3      539.61      513.84      9.50 o
   5   2   3     1454.76     1439.34     19.54 o
   6   2   3        2.94        4.84      1.94 o
   7   2   3      468.93      456.20     11.35 o
   8   2   3       75.07       69.64      4.82 o
   9   2   3       44.57       47.64      4.39 o
  10   2   3      121.79      120.15      6.24 o
  11   2   3       17.41       21.35      3.72 o
  12   2   3       87.81       94.26      7.52 o
  13   2   3      206.72      221.57     11.59 o
  14   2   3       34.12       35.88      5.47 o
  15   2   3       66.38       85.22     10.02 o
  16   2   3        8.23        2.20      7.18 o
   0   3   3     4133.57     4179.83     87.50 o
   1   3   3     1964.47     1807.52     24.44 o
   2   3   3      118.42      139.15      5.60 o
   3   3   3       83.00      113.58      5.14 o
   4   3   3     1881.11     1833.07     38.04 o
   5   3   3      375.20      374.67     10.39 o
   6   3   3     1415.20     1351.40     17.93 o
   7   3   3      602.62      553.66     12.36 o
   8   3   3     1067.85      995.77     18.67 o
   9   3   3     1437.40     1475.30     23.05 o
  10   3   3      488.66      502.84     10.44 o
  11   3   3      203.52      192.91      8.10 o
  12   3   3      537.78      528.24     21.28 o
  13   3   3       53.61       51.27      6.14 o
  14   3   3       20.74       24.00      6.38 o
  15   3   3       47.96       47.44      7.91 o
  16   3   3      122.92      130.37     12.58 o
   1   4   3     1878.55     1766.10     27.18 o
   2   4   3      109.17       91.04      6.19 o
   3   4   3      388.04      361.50      9.54 o
   4   4   3      965.70      964.78     16.14 o
   5   4   3      844.46      777.43     17.92 o
   6   4   3      227.41      229.59      7.02 o
   7   4   3      971.59      934.59     13.44 o
   8   4   3      410.07      377.95      8.63 o
   9   4   3     1025.04      977.43     14.48 o
  10   4   3       62.31       52.52      3.61 o
  11   4   3       56.17       53.51      3.80 o
  12   4   3      118.17      133.47      8.59 o
  13   4   3      132.78      114.39     13.65 o
  14   4   3       91.94       76.78      9.59 o
  15   4   3       91.36       74.85      9.79 o
  16   4   3        1.85       -5.94      5.94 o
   0   5   3     1508.47     1537.80     27.29 o
   1   5   3       21.16       23.04      3.42 o
   2   5   3      695.54      602.09     16.39 o
   3   5   3      268.51      248.80     10.48 o
   4   5   3     1757.77     1739.00     29.69 o
   5   5   3      149.14      123.28      5.21 o
   6   5   3      432.93      402.69      8.15 o
   7   5   3      130.25      125.78      4.80 o
   8   5   3      501.56      475.39      9.57 o
   9   5   3       31.83       32.82      2.95 o
  10   5   3      293.27      296.40      8.03 o
  11   5   3      129.76      138.68      6.33 o
  12   5   3      206.29      191.39      9.04 o
  13   5   3        3.06        2.03      4.89 o
  14   5   3      120.41      102.96     10.62 o
  15   5   3       22.67       11.18      6.14 o
  16   5   3       16.54       26.23      8.84 o
   1   6   3      386.14      383.02      8.72 o
   2   6   3      379.01      349.73     12.04 o
   3   6   3      131.54      136.26      7.99 o
   4   6   3     1119.13     1079.34     32.89 o
   5   6   3       49.55       50.96      4.19 o
   6   6   3      157.42      144.25      6.83 o
   7   6   3       27.77       13.46      1.64 o
   8   6   3       96.37       99.67      4.29 o
   9   6   3       33.56       42.14      3.17 o
  10   6   3      147.87      130.01      5.39 o
  11   6   3      161.43      152.07      6.53 o
  12   6   3      107.70      127.89      7.43 o
  13   6   3       67.33       64.33      8.69 o
  14   6   3      242.73      247.74     16.09 o
  15   6   3        3.22        1.83      5.18 o
   0   7   3     1109.36     1025.01     25.19 o
   1   7   3      716.26      682.49     11.42 o
   2   7   3      119.46      106.78      6.20 o
   3   7   3      108.29      100.16      6.26 o
   4   7   3       89.05       87.30      6.09 o
   5   7   3       68.38       65.43      4.44 o
   6   7   3      214.85      201.49      9.08 o
   7   7   3       90.96       82.15      5.08 o
   8   7   3      493.60      466.15     11.70 o
   9   7   3      299.24      257.95     13.23 o
  10   7   3       17.73       16.13      1.92 o
  11   7   3      138.05      116.56      5.62 o
  12   7   3      166.03      153.51      8.14 o
  13   7   3       53.53       41.44      7.41 o
  14   7   3       64.56       55.41      8.60 o
  15   7   3       87.78       92.71     11.07 o
   1   8   3      311.55      270.53      7.23 o
   2   8   3      513.56      458.84      8.64 o
   3   8   3      684.06      614.80     15.22 o
   4   8   3      494.13      474.11     11.46 o
   5   8   3      263.10      278.12      8.81 o
   6   8   3      141.44      137.26      7.74 o
   7   8   3      353.15      314.45     11.83 o
   8   8   3       58.02       67.14      5.40 o
   9   8   3      469.36      436.58     13.12 o
  10   8   3       17.82       15.03      3.42 o
  11   8   3      126.79      114.51      7.19 o
  12   8   3       79.50       90.90      6.58 o
  13   8   3      251.01      191.99     14.04 o
  14   8   3       27.55       23.89      6.82 o
  15   8   3      107.54      115.53     11.98 o
   0   9   3     1987.52     1759.51     44.32 o
   1   9   3      589.34      569.20     10.99 o
   2   9   3     1150.71     1102.34     15.04 o
   3   9   3      211.57      236.43      8.88 o
   4   9   3      640.16      579.57     14.07 o
   5   9   3      249.70      210.87      8.78 o
   6   9   3      154.06      179.04      9.56 o
   7   9   3      447.18      429.25     12.71 o
   8   9   3      552.71      525.34     14.32 o
   9   9   3       90.10       89.13      6.33 o
  10   9   3       27.46       21.62      3.93 o
  11   9   3      105.65      104.37      6.97 o
  12   9   3      127.54      141.73      8.18 o
  13   9   3       45.14       41.12      7.10 o
  14   9   3      150.29      177.97     14.19 o
  15   9   3        6.65        3.20      7.03 o
   1  10   3     2985.60     2787.68     28.64 o
   2  10   3      163.12      153.04      6.32 o
   3  10   3       83.67       81.70      4.55 o
   4  10   3      530.82      510.57     13.46 o
   5  10   3      307.99      288.61     11.99 o
   6  10   3       93.10      105.30      7.53 o
   7  10   3      171.77      179.33      9.55 o
   8  10   3      241.57      204.95      9.18 o
   9  10   3       53.73       39.23      5.92 o
  10  10   3      108.76       96.63      6.82 o
  11  10   3       41.36       34.26      4.56 o
  12  10   3        0.53        2.08      3.17 o
  13  10   3       86.22      102.46     18.75 o
  14  10   3       27.68       29.45      7.10 o
  15  10   3        5.76        8.16      6.47 o
   0  11   3     3749.61     3412.16     72.77 o
   1  11   3      149.78      148.00      5.79 o
   2  11   3      910.16      899.85     13.99 o
   3  11   3      978.16      875.94     13.20 o
   4  11   3      139.60      120.19      4.11 o
   5  11   3      187.03      165.30      9.46 o
   6  11   3      447.40      434.72     15.08 o
   7  11   3       69.25       80.48      7.95 o
   8  11   3       21.71       27.91      4.09 o
   9  11   3      170.85      157.36      8.39 o
  10  11   3       14.91       16.89      3.72 o
  11  11   3       71.89       66.11      6.04 o
  12  11   3      123.11      127.66      9.34 o
  13  11   3       52.13       48.61      8.16 o
  14  11   3       40.88       28.85      9.65 o
   1  12   3      265.49      248.19      7.67 o
   2  12   3      190.23      174.72      6.43 o
   3  12   3       81.45       93.58      4.59 o
   4  12   3      610.25      573.88     10.66 o
   5  12   3      160.43      159.59      4.52 o
   6  12   3      339.75      313.44     13.13 o
   7  12   3       40.78       35.68      6.01 o
   8  12   3       36.63       34.15      2.69 o
   9  12   3        0.62       22.46      3.94 o
  10  12   3       40.21       34.32      4.61 o
  11  12   3        7.22        8.56      3.18 o
  12  12   3       30.29       23.75      4.20 o
  13  12   3        4.97       10.05      5.72 o
  14  12   3       48.75       49.73      8.46 o
   0  13   3     1324.00     1251.25     25.83 o
   1  13   3      449.15      390.48      9.96 o
   2  13   3     1086.24     1010.89     16.09 o
   3  13   3      219.14      202.19      6.98 o
   4  13   3      207.11      176.13      8.62 o
   5  13   3      224.11      197.31      8.24 o
   6  13   3       17.74        9.68      6.39 o
   7  13   3       19.87        9.70      4.80 o
   8  13   3       81.04       84.42      4.62 o
   9  13   3      167.16      154.55      8.48 o
  10  13   3       11.54        8.27      3.40 o
  11  13   3       16.73       13.42      3.78 o
  12  13   3       46.02       51.40      5.72 o
  13  13   3      380.76      372.50     19.64 o
  14  13   3        6.03        0.36      5.64 o
   1  14   3     1527.31     1476.86     20.56 o
   2  14   3      500.08      489.13     11.43 o
   3  14   3      353.72      306.83      9.01 o
   4  14   3      468.95      421.44     15.67 o
   5  14   3      696.35      615.33     18.03 o
   6  14   3      183.86      169.74      6.80 o
   7  14   3      593.49      539.35     21.41 o
   8  14   3       10.36       11.52      2.33 o
   9  14   3      212.17      162.23      9.92 o
  10  14   3       35.99       31.20      4.58 o
  11  14   3       77.81       73.39      6.63 o
  12  14   3      165.92      186.69     10.08 o
  13  14   3       31.61       33.59      7.51 o
   0  15   3      266.79      226.79     11.60 o
   1  15   3      570.08      527.57     12.35 o
   2  15   3      177.14      177.77      7.30 o
   3  15   3       73.99       83.66      5.74 o
   4  15   3      364.33      333.57     14.35 o
   5  15   3       98.70       78.35      7.44 o
   6  15   3      174.73      220.40     13.59 o
   7  15   3      175.91      139.70      6.54 o
   8  15   3      371.61      339.31     16.82 o
   9  15   3       55.46       55.18      7.65 o
  10  15   3      216.42      222.00     10.68 o
  11  15   3       78.68       76.17      6.83 o
  12  15   3      150.31      161.43     10.03 o
  13  15   3       43.67       47.52     11.62 o
   1  16   3      747.26      670.19     14.39 o
   2  16   3       40.72       47.17      4.81 o
   3  16   3      176.91      156.14     10.21 o
   4  16   3      191.89      171.14     10.65 o
   5  16   3       49.69       52.60      6.62 o
   6  16   3       47.78       43.77      4.26 o
   7  16   3       52.23       40.38      4.03 o
   8  16   3       29.26       12.63      5.89 o
   9  16   3      260.06      260.00     15.25 o
  10  16   3        0.16        4.42      4.84 o
  11  16   3      106.12       91.41      7.33 o
  12  16   3       47.72       49.51      6.82 o
  13  16   3       95.08       84.50     10.33 o
   0  17   3     1414.36     1324.74     29.92 o
   1  17   3      803.07      765.77     15.88 o
   2  17   3       87.20       91.56      6.55 o
   3  17   3      290.66      265.30     13.29 o
   4  17   3       29.89       29.02      5.59 o
   5  17   3      270.09      220.95     12.49 o
   6  17   3       17.63       15.98      3.60 o
   7  17   3      217.01      207.27     12.22 o
   8  17   3      108.46       80.77      8.79 o
   9  17   3       55.41       25.94      7.84 o
  10  17   3       56.93       57.27      8.18 o
  11  17   3       98.54       84.47      8.21 o
  12  17   3       35.68       34.00      6.03 o
   1  18   3       43.94       38.51      5.13 o
   2  18   3       32.40       27.57      4.41 o
   3  18   3       58.69       43.90      6.69 o
   4  18   3      133.27      106.51      9.03 o
   5  18   3       12.09       10.81      4.61 o
   6  18   3        0.83        0.22      2.60 o
   7  18   3       84.69       71.16      7.87 o
   8  18   3       41.45       28.40      6.05 o
   9  18   3      120.51       96.70     10.15 o
  10  18   3        5.58        2.73      5.26 o
  11  18   3      150.13      149.15     12.25 o
  12  18   3        4.01       12.50     11.04 o
   0  19   3      172.53      192.23     17.22 o
   1  19   3      197.83      207.38     12.53 o
   2  19   3       10.03       11.55      4.50 o
   3  19   3       78.85       74.51      8.13 o
   4  19   3        8.78        6.82      4.69 o
   5  19   3       76.21       69.32      7.91 o
   6  19   3       31.48       27.39      5.65 o
   7  19   3       42.41       26.72      5.74 o
   8  19   3      109.22       93.32      9.04 o
   9  19   3        7.12       -3.61      6.27 o
  10  19   3       88.96       77.00      9.51 o
  11  19   3       38.80       40.24      7.56 o
   1  20   3       74.27       68.67      8.11 o
   2  20   3       29.05       32.35      6.59 o
   3  20   3      167.92      153.15     11.23 o
   4  20   3      113.14       95.94      9.16 o
   5  20   3        7.19        3.84      4.75 o
   6  20   3       65.41       64.07      8.08 o
   7  20   3       64.68       46.67      7.07 o
   8  20   3       76.75       71.66      8.10 o
   9  20   3       44.61       42.92      8.02 o
  10  20   3        6.82       -6.92      6.92 o
   0  21   3      256.98      280.05     21.20 o
   1  21   3       25.42       28.05      6.11 o
   2  21   3      381.39      314.00     15.92 o
   3  21   3        3.93       25.61      6.42 o
   4  21   3      129.92      117.04     10.33 o
   5  21   3       15.62       12.63      5.53 o
   6  21   3        9.22        8.02      4.72 o
   7  21   3      117.61      108.74     10.11 o
   8  21   3       72.97       63.82      9.52 o
   9  21   3      102.39       86.89     10.69 o
  10  21   3       26.88       12.59      5.69 o
   1  22   3      128.03      138.08     11.36 o
   2  22   3       90.54      101.53      9.88 o
   3  22   3      136.82      155.06     11.88 o
   4  22   3       23.27       26.29      6.24 o
   5  22   3       61.74       57.70      7.76 o
   6  22   3       57.80       44.83      7.30 o
   7  22   3      124.21      105.87     10.10 o
   8  22   3        0.29        1.89      4.70 o
   9  22   3       23.73       16.43      6.32 o
   0  23   3      105.86      113.03     16.69 o
   1  23   3       15.28       16.58      5.60 o
   2  23   3        2.09        5.08      5.15 o
   3  23   3       21.66       17.50      5.82 o
   4  23   3       53.85       54.48      7.93 o
   5  23   3       54.30       49.04      7.66 o
   6  23   3       87.94       89.83      9.72 o
   7  23   3        0.84        0.02      5.37 o
   8  23   3       54.45       58.91      8.44 o
   1  24   3        8.91       20.18      6.40 o
   2  24   3       21.41       25.99      7.94 o
   3  24   3       90.12       75.21      9.10 o
   4  24   3       91.13       83.83      9.58 o
   5  24   3       13.49       10.95      6.09 o
   6  24   3       59.02       56.95      8.54 o
   7  24   3       13.55        6.17      5.64 o
   0  25   3       32.78       39.28     10.64 o
   1  25   3        7.05       21.05      6.22 o
   2  25   3       53.47       56.61      8.72 o
   3  25   3       77.75       71.82      9.07 o
   4  25   3       18.78       13.50      5.94 o
   5  25   3       49.14       43.50      8.01 o
   1  26   3       24.89       22.43      6.51 o
   2  26   3        1.43        4.19      6.04 o
   3  26   3       20.61       35.79      7.42 o
   4  26   3       28.31       26.69      7.02 o
   0   0   4      118.76      102.02     14.34 o
   2   0   4       66.56       55.33      7.99 o
   4   0   4      510.19      487.28     21.35 o
   6   0   4     1291.66     1163.04     33.40 o
   8   0   4      138.54      148.13     16.64 o
  10   0   4      205.10      204.51     14.99 o
  12   0   4      655.49      651.83     28.11 o
  14   0   4      206.80      238.41     30.76 o
   1   1   4      412.78      377.64     11.78 o
   2   1   4      473.51      424.88     14.13 o
   3   1   4      577.21      543.68     13.69 o
   4   1   4      744.56      708.09     15.67 o
   5   1   4      395.84      388.63     11.56 o
   6   1   4      197.43      197.69      9.19 o
   7   1   4      264.04      220.57     11.10 o
   8   1   4      122.04      134.26      9.12 o
   9   1   4      125.50      125.30     10.79 o
  10   1   4       98.38       91.87      9.09 o
  11   1   4      202.14      201.17     10.78 o
  12   1   4      157.89      161.37     10.06 o
  13   1   4       52.19       55.88      8.05 o
  14   1   4      136.03      164.94     18.29 o
   0   2   4      164.84      148.87      9.68 o
   1   2   4       84.01       81.93      5.31 o
   2   2   4      757.46      741.56     14.69 o
   3   2   4      220.95      192.70      8.16 o
   4   2   4      230.92      227.15      9.68 o
   5   2   4      216.88      176.94      9.74 o
   6   2   4      395.16      370.65     12.20 o
   7   2   4        5.87        2.49      2.67 o
   8   2   4      307.62      318.14     11.48 o
   9   2   4      143.89      164.70      8.43 o
  10   2   4       41.89       48.94      5.81 o
  11   2   4      354.01      347.54     17.56 o
  12   2   4       20.96       18.96      5.22 o
  13   2   4      127.07      156.71     12.97 o
  14   2   4       43.58       33.97     10.51 o
   1   3   4      189.67      194.01     10.29 o
   2   3   4      154.61      136.42      8.24 o
   3   3   4      267.69      255.63      8.81 o
   4   3   4      102.96       91.04      5.42 o
   5   3   4      124.67      114.22      6.72 o
   6   3   4      296.84      294.01     10.63 o
   7   3   4      113.24       99.09      6.37 o
   8   3   4       49.71       45.56      4.65 o
   9   3   4        5.76        8.97      2.76 o
  10   3   4       79.82       83.61      5.47 o
  11   3   4       19.84       27.03      5.32 o
  12   3   4      172.10      189.19     13.71 o
  13   3   4       34.27       46.62     10.06 o
  14   3   4       39.39       41.26     11.15 o
   0   4   4      822.11      848.90     28.87 o
   1   4   4      391.14      367.78     13.42 o
   2   4   4      562.72      558.68     23.38 o
   3   4   4      662.72      614.35     14.78 o
   4   4   4       35.72       42.78      3.99 o
   5   4   4      689.94      633.79     15.36 o
   6   4   4      114.02       96.28      6.14 o
   7   4   4      611.52      565.16     14.51 o
   8   4   4      224.76      244.20      9.67 o
   9   4   4       46.71       40.94      4.35 o
  10   4   4      352.71      335.14     10.34 o
  11   4   4      547.37      553.31     16.18 o
  12   4   4      161.75      151.15     10.13 o
  13   4   4        8.21        0.85      5.85 o
  14   4   4        2.86        3.14      5.09 o
   1   5   4      734.93      712.14     18.99 o
   2   5   4      105.73       86.88      5.79 o
   3   5   4      820.11      803.96     22.95 o
   4   5   4     1380.26     1336.57     31.60 o
   5   5   4       60.86       52.93      6.72 o
   6   5   4       19.84       11.18      2.57 o
   7   5   4      513.62      477.69     14.57 o
   8   5   4      410.34      368.33     11.06 o
   9   5   4       97.64      103.86      6.63 o
  10   5   4      180.92      166.29      8.99 o
  11   5   4       26.44       17.61      3.92 o
  12   5   4        0.19       -3.27      3.27 o
  13   5   4       82.76       77.15      9.87 o
  14   5   4       22.52       15.53      5.91 o
   0   6   4      161.40      154.44     12.99 o
   1   6   4      166.62      145.98      7.12 o
   2   6   4     3505.60     3400.72     59.32 o
   3   6   4       78.84       79.13      5.81 o
   4   6   4     1138.68     1125.84     21.17 o
   5   6   4       47.59       36.74      5.69 o
   6   6   4      333.10      331.11     15.33 o
   7   6   4       15.50       16.56      4.76 o
   8   6   4      318.24      269.76     14.04 o
   9   6   4       53.53       62.73      7.24 o
  10   6   4       64.68       61.58      7.40 o
  11   6   4       66.20       52.44      5.59 o
  12   6   4      185.74      175.91      9.52 o
  13   6   4       42.52       52.63      8.58 o
  14   6   4       10.26        8.30      5.75 o
   1   7   4      462.24      425.81     12.02 o
   2   7   4        1.02        0.07      2.70 o
   3   7   4      634.52      616.59     15.38 o
   4   7   4      183.84      161.85      8.22 o
   5   7   4      608.35      564.61     20.19 o
   6   7   4      265.19      262.21     13.86 o
   7   7   4      347.97      366.90     23.48 o
   8   7   4        9.74       20.24      5.00 o
   9   7   4       76.07       73.43      8.25 o
  10   7   4       11.46        7.84      4.16 o
  11   7   4      162.84      164.95      9.32 o
  12   7   4       19.13       22.29      4.82 o
  13   7   4       11.19        2.69      5.01 o
  14   7   4        6.07        4.90      5.12 o
   0   8   4      538.05      495.90     14.88 o
   1   8   4        5.42        6.49      2.67 o
   2   8   4      160.66      140.81      7.37 o
   3   8   4      340.85      312.81     11.10 o
   4   8   4       61.93       72.86      5.87 o
   5   8   4      102.82       97.11      7.89 o
   6   8   4        3.40       10.43      3.84 o
   7   8   4       59.73       50.67      6.91 o
   8   8   4      468.21      439.59     18.58 o
   9   8   4      251.36      280.05     14.95 o
  10   8   4      316.49      293.06     15.30 o
  11   8   4      133.87      125.16      9.23 o
  12   8   4      222.24      249.60     11.59 o
  13   8   4       29.83       34.58      7.43 o
  14   8   4        2.89        6.10      5.64 o
   1   9   4      582.66      517.56     10.62 o
   2   9   4     1101.04     1017.63     19.90 o
   3   9   4      626.88      578.09     15.25 o
   4   9   4      160.95      161.41      8.42 o
   5   9   4      170.01      166.28     10.13 o
   6   9   4       63.40       61.01      7.55 o
   7   9   4      138.53      134.33     10.63 o
   8   9   4       14.19       14.37      4.66 o
   9   9   4      104.98       93.80      9.30 o
  10   9   4       41.61       38.10      6.59 o
  11   9   4       81.42       84.13      8.87 o
  12   9   4       45.20       40.29      5.39 o
  13   9   4        3.19        2.93      6.22 o
   0  10   4     3360.21     3205.13     97.90 o
   1  10   4      658.89      587.27     11.62 o
   2  10   4      240.02      217.87      9.31 o
   3  10   4       63.64       48.66      4.96 o
   4  10   4      349.57      316.39     13.92 o
   5  10   4      504.67      471.38     17.01 o
   6  10   4       58.89       51.69      7.19 o
   7  10   4       27.89       23.15      7.24 o
   8  10   4      417.26      394.30     18.20 o
   9  10   4      209.89      185.88     12.96 o
  10  10   4      204.48      189.99     14.00 o
  11  10   4       31.16       20.38      5.47 o
  12  10   4       19.50       16.59      4.54 o
  13  10   4        0.14       -5.49      5.91 o
   1  11   4      377.65      342.58     10.53 o
   2  11   4       52.57       43.08      2.91 o
   3  11   4       60.05       52.64      5.27 o
   4  11   4       69.91       66.79      7.05 o
   5  11   4       53.12       51.21      6.52 o
   6  11   4       58.48       43.66      6.26 o
   7  11   4      158.21      141.55     14.31 o
   8  11   4      120.05      100.66      9.89 o
   9  11   4       97.05       83.42      9.00 o
  10  11   4       33.38       41.85      7.19 o
  11  11   4       75.86       78.49      9.03 o
  12  11   4      104.28       95.12      9.68 o
  13  11   4       49.59       37.78      7.98 o
   0  12   4     1423.79     1366.69     43.15 o
   1  12   4      498.51      446.01     10.57 o
   2  12   4       60.04       59.79      3.67 o
   3  12   4       54.21       46.22      5.02 o
   4  12   4      142.43      121.51      9.32 o
   5  12   4       17.21       21.42      4.88 o
   6  12   4      309.78      308.44     14.45 o
   7  12   4      149.02      136.43     11.24 o
   8  12   4      140.78      138.94     11.63 o
   9  12   4       44.43       40.15      6.83 o
  10  12   4      260.25      221.10     14.54 o
  11  12   4       21.25       21.24      5.56 o
  12  12   4       35.49       37.55      8.79 o
  13  12   4       19.25       35.06     13.42 o
   1  13   4      443.43      392.60     10.48 o
   2  13   4      176.84      176.22      6.45 o
   3  13   4       97.81       92.48      6.94 o
   4  13   4       99.81       95.23      8.53 o
   5  13   4      123.21      111.49      9.22 o
   6  13   4       49.31       57.76      6.97 o
   7  13   4      102.07       95.90     10.00 o
   8  13   4       12.97       11.25      4.94 o
   9  13   4       73.70       63.98      8.34 o
  10  13   4       55.63       50.83      7.64 o
  11  13   4      108.30      100.04     10.49 o
  12  13   4       15.21        6.49      6.13 o
   0  14   4      120.93       99.70      7.85 o
   1  14   4      213.60      199.03      7.47 o
   2  14   4      262.40      243.08      7.88 o
   3  14   4        0.72        0.89      3.92 o
   4  14   4      149.52      149.74     10.61 o
   5  14   4      124.13      117.15      9.50 o
   6  14   4        1.13        5.93      4.19 o
   7  14   4      144.78      130.28     10.25 o
   8  14   4      210.57      202.21     14.20 o
   9  14   4        3.19        0.62      4.81 o
  10  14   4       65.12       52.63      9.94 o
  11  14   4        1.19       -3.20      4.56 o
  12  14   4        4.99       -2.24      6.18 o
   1  15   4        5.76       10.67      3.42 o
   2  15   4       29.26       37.79      6.27 o
   3  15   4      127.40      126.03      9.88 o
   4  15   4      131.43      149.48     10.74 o
   5  15   4        3.66        4.99      4.22 o
   6  15   4      184.67      176.73     11.72 o
   7  15   4       95.31       72.56      8.10 o
   8  15   4       62.89       61.00      8.57 o
   9  15   4       20.03       16.82      5.69 o
  10  15   4       35.87       39.75      7.37 o
  11  15   4       36.83       25.59      6.44 o
   0  16   4      536.65      467.85     26.43 o
   1  16   4       74.60       80.01      8.31 o
   2  16   4       18.48       26.82      5.58 o
   3  16   4       16.18       22.67      5.61 o
   4  16   4        7.28       12.87      5.28 o
   5  16   4       45.72       60.78      7.60 o
   6  16   4      100.93       74.53      8.30 o
   7  16   4      246.33      231.25     13.60 o
   8  16   4       65.75       35.76      7.37 o
   9  16   4       55.72       43.02     10.84 o
  10  16   4       22.17       15.89      5.52 o
  11  16   4       96.08       90.44     10.49 o
   1  17   4      359.19      349.60     22.76 o
   2  17   4       14.67       10.94      5.19 o
   3  17   4      121.21      136.96     10.67 o
   4  17   4      100.21      102.44      9.48 o
   5  17   4       76.52       63.01      7.80 o
   6  17   4       90.69       86.52      8.98 o
   7  17   4       88.78       84.98     10.58 o
   8  17   4       18.72       20.33      6.74 o
   9  17   4       94.17       95.16     10.80 o
  10  17   4        6.57        7.44      5.26 o
   0  18   4      150.48      111.56     14.41 o
   1  18   4       84.97       79.43      9.24 o
   2  18   4      521.31      512.33     21.43 o
   3  18   4        7.20        3.32      5.51 o
   4  18   4      153.61      143.88     11.31 o
   5  18   4       51.67       46.55      7.04 o
   6  18   4       61.92       68.22      8.34 o
   7  18   4       97.09       81.29      8.99 o
   8  18   4       45.68       44.85      8.39 o
   9  18   4        3.34        2.93      4.62 o
  10  18   4       58.40       76.65     10.20 o
   1  19   4      107.53       85.11      9.29 o
   2  19   4       26.39       19.10      5.75 o
   3  19   4      299.18      256.75     15.02 o
   4  19   4      140.08      137.27     11.16 o
   5  19   4        0.27       -0.91      4.62 o
   6  19   4      156.68      147.72     11.61 o
   7  19   4       96.20      104.67     10.04 o
   8  19   4        6.59       11.90      6.11 o
   9  19   4       92.79       89.83     13.36 o
   0  20   4      114.43      107.81     14.38 o
   1  20   4       14.54        3.65      5.19 o
   2  20   4       20.27        5.29      5.37 o
   3  20   4       14.16        5.91      7.42 o
   4  20   4       15.33       11.11      8.58 o
   5  20   4       35.79       27.44      6.10 o
   6  20   4       90.28       82.85      9.44 o
   7  20   4       29.79       31.25      6.70 o
   8  20   4        3.17       16.33      5.60 o
   1  21   4       41.50       32.76      9.04 o
   2  21   4      173.91      146.31     11.88 o
   3  21   4       99.43      109.13     10.85 o
   4  21   4        1.28       -2.39      5.21 o
   5  21   4       70.68       54.22      7.99 o
   6  21   4       47.94       32.68     11.84 o
   7  21   4        9.16       16.16      5.79 o
   0  22   4       37.51       41.63     10.61 o
   1  22   4       61.93       45.09      7.70 o
   2  22   4       27.84       18.40      6.23 o
   3  22   4       38.69       32.15      6.93 o
   4  22   4       94.92       94.97     10.43 o
   5  22   4        6.98        1.11      5.44 o
   6  22   4        8.08       -0.38      5.24 o
   1  23   4       18.04        9.20      6.25 o
   2  23   4        3.61        0.97      5.09 o
   3  23   4        0.81       -4.72      5.96 o
   4  23   4      144.81      135.58     12.09 o
   5  23   4       18.87       17.98      8.03 o
   0  24   4       33.30       35.06     18.96 o
   1  24   4       24.78        2.23      6.10 o
   2  24   4       43.73       39.19      8.25 o
   3  24   4        9.68       -4.37     10.26 o
   2   0   5      503.59      461.45     24.22 o
   4   0   5      198.16      205.55     13.10 o
   6   0   5      171.19      158.19     10.83 o
   8   0   5      171.25      141.01     16.04 o
   0   1   5      794.65      769.50     24.31 o
   1   1   5      649.65      625.71     17.25 o
   2   1   5       24.93       18.00      3.47 o
   3   1   5       11.08        7.40      2.77 o
   4   1   5      217.75      235.95      9.20 o
   5   1   5       30.28       22.87      5.73 o
   6   1   5      231.34      214.69     12.69 o
   7   1   5      184.64      170.78     11.39 o
   8   1   5      232.87      240.22     12.41 o
   9   1   5      115.72      129.34     10.88 o
  10   1   5      139.02      135.04     16.90 o
   1   2   5      365.70      353.53     11.77 o
   2   2   5      136.79      126.26     10.18 o
   3   2   5      399.44      361.80     16.54 o
   4   2   5        6.99        2.56      3.72 o
   5   2   5      193.41      174.62     11.65 o
   6   2   5       42.64       35.06      6.00 o
   7   2   5      143.32      133.08     10.42 o
   8   2   5       14.05       11.56      4.42 o
   9   2   5      194.30      191.69     12.35 o
  10   2   5       25.80       12.90      7.90 o
   0   3   5      242.10      221.74     16.50 o
   1   3   5      313.32      284.75     13.06 o
   2   3   5      488.94      432.82     18.52 o
   3   3   5      250.90      209.84     13.03 o
   4   3   5      201.56      203.92     12.76 o
   5   3   5      135.64      142.12     10.95 o
   6   3   5      103.38      104.99      7.36 o
   7   3   5       25.65       21.83      4.04 o
   8   3   5      155.98      142.70     13.05 o
   9   3   5      204.73      198.23     12.78 o
  10   3   5      245.19      253.11     14.39 o
  11   3   5       22.04       22.90      9.75 o
   1   4   5      470.28      454.52     16.72 o
   2   4   5      376.75      363.45     14.97 o
   3   4   5      541.54      541.60     23.53 o
   4   4   5        2.78       -0.02      3.92 o
   5   4   5      157.30      151.03     11.25 o
   6   4   5      110.87      119.87      7.52 o
   7   4   5       17.82       12.22      3.13 o
   8   4   5       13.19        8.67      4.42 o
   9   4   5       42.88       43.43      6.68 o
  10   4   5       29.96       30.31      5.93 o
  11   4   5       49.52       43.60      8.46 o
   0   5   5     1848.47     1765.81     47.98 o
   1   5   5      116.51      122.18      9.16 o
   2   5   5       43.94       43.37      6.59 o
   3   5   5      323.02      301.53     13.91 o
   4   5   5      229.09      203.74     13.27 o
   5   5   5      210.94      199.07     13.01 o
   6   5   5      237.00      220.61     17.47 o
   7   5   5       21.98       27.07      6.10 o
   8   5   5      110.16       96.14      9.53 o
   9   5   5        2.78       -3.47      4.46 o
  10   5   5      206.02      186.98     12.91 o
  11   5   5       62.25       58.21      7.67 o
  12   5   5        2.28        7.14      8.17 o
   1   6   5      220.49      229.77     12.41 o
   2   6   5       98.85       85.17     11.14 o
   3   6   5       46.69       34.21      5.51 o
   4   6   5       66.03       57.41      7.67 o
   5   6   5      246.17      239.30     14.52 o
   6   6   5      127.41      134.80     10.99 o
   7   6   5       87.19       76.65      8.98 o
   8   6   5       66.04       46.86      7.12 o
   9   6   5       42.21       34.54      7.77 o
  10   6   5       47.05       39.41      6.71 o
  11   6   5       30.60       27.88      6.08 o
  12   6   5       58.25       69.05     10.72 o
   0   7   5       94.76       83.88     11.68 o
   1   7   5      272.76      247.66     16.57 o
   2   7   5      233.07      233.04     12.69 o
   3   7   5       72.80       68.44      6.09 o
   4   7   5       37.56       47.28      7.47 o
   5   7   5       36.27       35.39      6.57 o
   6   7   5        4.41        3.16      4.20 o
   7   7   5       35.93       42.55      7.23 o
   8   7   5       52.75       50.61      7.78 o
   9   7   5      115.26      102.93     10.21 o
  10   7   5       36.22       29.67      6.31 o
  11   7   5       17.93       13.56      5.23 o
  12   7   5       20.95       30.07     12.63 o
   1   8   5      338.72      325.03     15.03 o
   2   8   5      101.15      105.47      8.89 o
   3   8   5      224.37      208.01     12.14 o
   4   8   5       67.71       63.21      7.20 o
   5   8   5      266.66      287.55     16.34 o
   6   8   5       43.77       42.21      7.48 o
   7   8   5       19.45       18.16      5.33 o
   8   8   5      110.37      115.96     15.63 o
   9   8   5       90.12       87.79      9.69 o
  10   8   5       60.03       57.38      8.01 o
  11   8   5       74.52       89.42      9.80 o
  12   8   5      142.28      117.06     21.03 o
   0   9   5       84.81       89.76     11.86 o
   1   9   5      286.35      263.35     13.91 o
   2   9   5       93.85       88.38      6.67 o
   3   9   5       99.52       98.49      8.91 o
   4   9   5      170.97      161.73     10.99 o
   5   9   5       32.56       22.84      6.11 o
   6   9   5      492.42      502.24     21.97 o
   7   9   5      660.91      587.39     33.77 o
   8   9   5      109.31      127.39     11.59 o
   9   9   5       74.08       81.79     12.40 o
  10   9   5      138.04      162.87     13.00 o
  11   9   5       13.42       11.19      5.35 o
   1  10   5      141.22      132.55     10.17 o
   2  10   5       90.92       95.55      8.70 o
   3  10   5       49.07       48.23      6.78 o
   4  10   5      106.77       89.65      8.73 o
   5  10   5      394.27      364.94     16.65 o
   6  10   5       22.01       10.59      6.44 o
   7  10   5      124.20      132.55     12.00 o
   8  10   5       26.16       24.60      6.17 o
   9  10   5      155.79      149.23     12.78 o
  10  10   5       53.02       56.93      8.51 o
  11  10   5      119.07      120.46     11.80 o
   0  11   5      406.06      390.61     24.30 o
   1  11   5      140.25      127.39     10.10 o
   2  11   5       62.45       67.87      9.50 o
   3  11   5      220.62      209.97     15.81 o
   4  11   5       88.33       84.54      8.67 o
   5  11   5       51.98       60.89      7.57 o
   6  11   5      117.40      112.43     11.29 o
   7  11   5      114.33      116.49     11.39 o
   8  11   5       20.93       13.66      5.43 o
   9  11   5       57.24       48.26      8.26 o
  10  11   5      177.17      166.10     13.71 o
  11  11   5      104.51      104.53     11.21 o
   1  12   5       17.96        5.27      4.61 o
   2  12   5       28.38       19.01      5.40 o
   3  12   5      188.37      200.42     12.74 o
   4  12   5       32.31       25.50      5.75 o
   5  12   5      177.19      179.06     12.26 o
   6  12   5       96.97       85.67     10.11 o
   7  12   5       84.84       65.98      9.23 o
   8  12   5       18.98       14.22      6.71 o
   9  12   5       11.89        2.44      5.44 o
  10  12   5        1.31        0.51      4.89 o
   0  13   5      127.48      127.48     24.86 o
   1  13   5      259.00      260.50     14.66 o
   2  13   5      127.01      128.73     10.66 o
   3  13   5       14.23       10.81      5.05 o
   4  13   5      121.43      127.09     10.64 o
   5  13   5       17.79       17.87      5.21 o
   6  13   5        7.43        7.17      4.72 o
   7  13   5      101.99       98.86     10.83 o
   8  13   5       47.62       38.85      7.81 o
   9  13   5        7.98       -2.20      5.35 o
  10  13   5       14.09       15.75      6.66 o
   1  14   5       72.62       71.04      8.45 o
   2  14   5       30.06       30.20      6.22 o
   3  14   5      156.59      125.67     10.83 o
   4  14   5      356.09      378.19     17.89 o
   5  14   5      147.41      152.65     11.75 o
   6  14   5        5.16        6.02      4.71 o
   7  14   5      154.78      138.41     12.88 o
   8  14   5        5.32       -0.46      5.29 o
   9  14   5       59.31       54.53      9.03 o
   0  15   5      172.27      184.34     18.14 o
   1  15   5       28.04       30.29      6.25 o
   2  15   5      370.26      371.52     17.96 o
   3  15   5       62.34       68.31      8.37 o
   4  15   5      133.33      125.13     10.96 o
   5  15   5       65.97       66.27      8.23 o
   6  15   5       24.26       22.83      6.03 o
   7  15   5       41.59       38.94      7.67 o
   8  15   5       53.21       34.92      7.91 o
   9  15   5       88.45       94.06     11.55 o
   1  16   5       43.70       48.23      8.05 o
   2  16   5       24.41       21.18      5.68 o
   3  16   5      259.57      273.44     15.74 o
   4  16   5      144.78      161.54     12.55 o
   5  16   5        4.46        3.22      4.68 o
   6  16   5       35.60       24.00      6.23 o
   7  16   5       52.14       59.09      9.57 o
   8  16   5       29.24       30.20      7.49 o
   0  17   5      115.76       97.76     14.59 o
   1  17   5       16.56       15.60      5.28 o
   2  17   5       29.56       30.62      6.64 o
   3  17   5       13.39       13.98      5.66 o
   4  17   5       72.66       91.60     10.05 o
   5  17   5       50.45       64.24      8.68 o
   6  17   5        9.18        4.92      5.45 o
   7  17   5        0.71        8.06      5.87 o
   8  17   5       30.22       17.72      6.40 o
   1  18   5       46.29       35.16      6.83 o
   2  18   5       37.04       32.32      6.58 o
   3  18   5       62.07       63.75      8.93 o
   4  18   5       59.35       76.57      9.26 o
   5  18   5       86.26       86.58      9.75 o
   6  18   5       38.14       51.05      7.82 o
   7  18   5       12.70        7.88      5.35 o
   0  19   5        2.57       -1.50      6.22 o
   1  19   5       43.63       38.90      7.16 o
   2  19   5      141.93      158.21     12.78 o
   3  19   5       45.61       57.26      8.40 o
   4  19   5       35.12       32.24      7.57 o
   5  19   5       11.53        9.67      5.33 o
   6  19   5        8.74       15.54      5.92 o
   1  20   5       37.16       38.76      7.21 o
   2  20   5       49.48       34.20      7.06 o
   3  20   5       77.24       76.90      9.70 o
   4  20   5       73.10       58.82      8.75 o
   0  21   5       27.86       53.16     17.19 o
   1  21   5        3.64        7.29      5.92 o
   2  21   5       18.85       16.02      6.32 o
   0   0   6      829.99      828.42     49.73 o
   2   0   6      950.05      970.42     38.14 o
   4   0   6       97.16      107.01     10.03 o
   6   0   6      303.01      333.92     25.96 o
   1   1   6      238.44      234.76     19.28 o
   2   1   6      135.88      126.16     11.13 o
   3   1   6      362.25      345.89     17.87 o
   4   1   6       15.06       14.23      4.71 o
   5   1   6       15.65        7.28      3.64 o
   6   1   6       49.35       46.98      7.30 o
   0   2   6      313.45      289.51     29.94 o
   1   2   6        5.60        4.03      4.57 o
   2   2   6       11.83        7.98      5.04 o
   3   2   6       85.69       82.43      9.35 o
   4   2   6       55.36       48.71      7.82 o
   5   2   6       62.07       61.31      8.28 o
   6   2   6      173.82      146.62     14.84 o
   7   2   6        0.26       -1.60      4.75 o
   8   2   6       34.36       23.46     10.74 o
   1   3   6      153.78      130.13     13.93 o
   2   3   6       76.51       61.86     10.80 o
   3   3   6       40.33       43.43      7.57 o
   4   3   6       52.17       50.67      7.80 o
   5   3   6       34.31       32.76      7.89 o
   6   3   6       59.13       52.95      8.66 o
   7   3   6       10.84       11.85      4.92 o
   8   3   6       31.99       19.55      7.54 o
   9   3   6       21.96       18.09     10.29 o
   0   4   6       84.58       67.48     10.65 o
   1   4   6       93.30       84.61      9.74 o
   2   4   6       44.12       37.01      6.94 o
   3   4   6      123.06      119.71     11.27 o
   4   4   6       51.13       60.03      8.51 o
   5   4   6      109.37       94.62     10.25 o
   6   4   6        3.32        1.37      4.37 o
   7   4   6       12.53        7.93      4.96 o
   8   4   6       45.79       43.74      7.50 o
   9   4   6       97.14       97.27     19.57 o
   1   5   6       74.00       77.93      8.42 o
   2   5   6       42.61       30.89      6.75 o
   3   5   6       32.05       23.97      7.42 o
   4   5   6      461.03      457.03     21.57 o
   5   5   6       39.82       24.76      6.46 o
   6   5   6       19.10       20.75      5.75 o
   7   5   6       77.85       63.69      8.98 o
   8   5   6       42.36       37.16      7.15 o
   9   5   6      109.81      100.75     14.36 o
   0   6   6      231.45      220.22     18.98 o
   1   6   6       58.73       68.22      8.16 o
   2   6   6      125.51      137.56     10.75 o
   3   6   6       25.74       25.74      6.78 o
   4   6   6       62.10       63.12      8.95 o
   5   6   6       14.34       11.85      7.07 o
   6   6   6      170.10      169.46     13.61 o
   7   6   6       79.85       86.58     10.32 o
   8   6   6      217.01      163.00     13.31 o
   9   6   6        9.31        6.13      4.96 o
   1   7   6      108.44      105.84      9.81 o
   2   7   6       11.39        3.73      4.20 o
   3   7   6       29.74       26.37      6.64 o
   4   7   6       11.20       12.00      5.36 o
   5   7   6      182.85      204.96     15.02 o
   6   7   6       17.37       13.49      5.33 o
   7   7   6       64.62       60.90      8.76 o
   8   7   6       43.00       45.37      7.85 o
   9   7   6        0.91        2.09      4.85 o
   0   8   6      349.54      392.22     35.94 o
   1   8   6       17.17        8.76      4.82 o
   2   8   6        7.45        3.70      4.18 o
   3   8   6       44.85       44.73      6.96 o
   4   8   6       66.14       62.22      9.09 o
   5   8   6        5.72       10.97      5.31 o
   6   8   6       45.30       50.29      8.38 o
   7   8   6        5.72        4.68      5.33 o
   8   8   6        2.75        9.30      5.82 o
   9   8   6      107.16      121.65     12.20 o
   1   9   6       58.96       45.81      7.02 o
   2   9   6      139.39      129.82     13.62 o
   3   9   6       80.54       89.97      9.37 o
   4   9   6       71.19       79.90     10.11 o
   5   9   6       18.63       14.41      6.09 o
   6   9   6        9.54       20.79      6.31 o
   7   9   6        2.30        4.81      5.53 o
   8   9   6       25.11       27.83      7.10 o
   0  10   6      260.26      264.07     21.73 o
   1  10   6       85.58       97.13      9.77 o
   2  10   6       70.91       63.25      8.29 o
   3  10   6       86.59       67.62      8.20 o
   4  10   6       61.78       58.21     12.54 o
   5  10   6       46.99       48.36      8.71 o
   6  10   6       15.22       13.08      6.21 o
   7  10   6       95.92       95.48     11.27 o
   8  10   6        3.41       -0.73      5.77 o
   1  11   6       82.67       85.35      9.56 o
   2  11   6        5.81        1.64      4.30 o
   3  11   6       12.29        9.98      5.47 o
   4  11   6      121.66      110.82     10.55 o
   5  11   6      215.31      216.36     16.57 o
   6  11   6       11.86       14.55      6.06 o
   7  11   6       16.13       15.49      6.34 o
   0  12   6      451.01      527.89     31.34 o
   1  12   6       34.74       38.11      7.10 o
   2  12   6      102.53      115.99     10.85 o
   3  12   6        5.55        4.24      4.72 o
   4  12   6       27.64       25.49      6.28 o
   5  12   6       30.52       30.65      7.65 o
   6  12   6      113.13      130.77     13.46 o
   7  12   6       19.33       31.51      7.74 o
   1  13   6       66.50       75.39      9.26 o
   2  13   6       38.40       35.90      7.12 o
   3  13   6       47.32       46.99      7.76 o
   4  13   6        8.36        0.50      4.94 o
   5  13   6      117.73      122.76     13.25 o
   6  13   6       11.95       10.12      5.98 o
   0  14   6       68.88       72.57     12.99 o
   1  14   6       47.79       34.62      7.12 o
   2  14   6      116.50      112.66     11.10 o
   3  14   6       67.76       66.19      8.95 o
   4  14   6       24.07       18.01      5.86 o
   5  14   6       70.91       65.95      9.04 o
   1  15   6       19.51       19.70      6.20 o
   2  15   6        6.56        4.42      5.46 o
   3  15   6       11.08       12.80      5.72 o
   4  15   6        6.53       -2.93      5.27 o
   0  16   6       28.26       12.89      8.43 o
   1  16   6       15.50       16.32      7.44 o
   2  16   6        2.51        4.31      5.60 o
   3  16   6       11.42        7.45      5.00 o
   0   1   7        3.15       -6.10     11.32 o
   1   1   7       17.66       10.35      7.28 o
   1   2   7       82.27       58.50     11.72 o
   2   2   7       16.78       13.96     12.51 o
   3   2   7       69.82       57.68     11.89 o
   4   2   7       53.55       56.14     11.22 o
   5   2   7       15.43       -8.78      9.58 o
   0   3   7       20.56        7.83     10.12 o
   1   3   7        4.01       -0.90      9.48 o
   2   3   7      148.84      158.22     17.91 o
   3   3   7       13.94       12.46      5.76 o
   4   3   7       20.61       21.66      8.81 o
   1   4   7       79.18       93.22     14.13 o
   2   4   7       12.37       21.33      6.61 o
   3   4   7      122.06      103.51     11.56 o
   4   4   7       27.31       28.78      7.00 o
   0   5   7      367.09      381.33     37.97 o
   1   5   7       26.39       19.12      8.74 o
   2   5   7       46.66       43.45      8.66 o
   3   5   7        1.57       -3.72      5.37 o
   4   5   7        9.88        7.12      5.51 o
   1   6   7       10.99       12.16      6.29 o
   2   6   7        3.06       -0.02      5.29 o
   3   6   7       26.77       23.74      7.19 o
   0   7   7      113.22      143.64     17.47 o
   1   7   7       89.90       87.46     11.09 o
   2   7   7       49.18       62.83     13.37 o
   3   7   7       33.41       24.25      7.77 o
   1   8   7       13.12       24.88      6.35 o
 
